# Supplementary material for: Comparative genomic analysis of 142 bacteriophages infecting Salmonella enterica subsp. enterica
Source: BMC Genomics. 2020 May 26;21:374. doi: 10.1186/s12864-020-6765-z (PMC7251866; doi:10.1186/s12864-020-6765-z)
Supplement: Supplementary file 2 — Additional file 2: Table S1. Detailed profiles of 142 prophages present in Salmonella enterica. [file 12864_2020_6765_MOESM2_ESM.xlsx]

## Sheet: Table S1
Supplementary Table 1: Detailed profiles of 142 prophages present in Salmonella enterica
Accession number	Phage name	Genome size (bp)	GC (%)	ORF	Name in Phamerator database	Clusters	Lineage for our phage collection (Number of presence)				ORF per kb	Name in Phamerator database	Lineage for original known host (Number of presence)						Scientific name for original host	Host identifed from HostPhinder	Error message in NCBI file
							Virus type (2)	Order (2)	Family (4)	Genus (28)			Kindom (1)	Phylum (3)	Class (4)	Order (11)	Family (16)	Genus (25)
NC_006552.1	Pseudomonas phage F116	65195	63.17	70	F116	A	dsDNA viruses, no RNA stage	Caudovirales	Podoviridae	F116virus	#REF!	F116	Bacteria	Proteobacteria	Gammaproteobacteria	Pseudomonadales	Pseudomonadaceae	Pseudomonas	Pseudomonas aeruginosa [TAX:287]	Pseudomonas aeruginosa	line 41/418/470/629/742/1090 ATT/CTG/CTG/ATT/CTG/CTG is not a valid start codon
NC_005357.1	Bordetella phage BPP-1	42493	65.41	49	BPP1	A	dsDNA viruses, no RNA stage	Caudovirales	Podoviridae	Bpp1virus	#REF!	BPP1	Bacteria	Proteobacteria	Betaproteobacteria	Burkholderiales	Alcaligenaceae	Bordetella	Bordetella bronchiseptica [TAX:518]	Bordetella bronchiseptica	#N/A
NC_005887.1	Burkholderia phage BcepC6B	42415	65.19	46	BcepC6B	A	dsDNA viruses, no RNA stage	Caudovirales	Podoviridae	Bpp1virus	#REF!	BcepC6B	Bacteria	Proteobacteria	Betaproteobacteria	Burkholderiales	Burkholderiaceae	Burkholderia	Burkholderia cepacia [TAX:292]	Burkholderia cepacia	#N/A
NC_015266.1	Burkholderia phage KL3	40555	63.23	52	KL3	B	dsDNA viruses, no RNA stage	Caudovirales	Myoviridae	P2virus	#REF!	KL3	Bacteria	Proteobacteria	Betaproteobacteria	Burkholderiales	Burkholderiaceae	Burkholderia	Burkholderia ambifaria [TAX:152480]	Burkholderia ambifaria	#N/A
NC_025115.1	Ralstonia phage RSY1 DNA	40002	64.82	49	RSY1	B	dsDNA viruses, no RNA stage	Caudovirales	Myoviridae	P2virus	#REF!	RSY1	Bacteria	Proteobacteria	Betaproteobacteria	Burkholderiales	Burkholderiaceae	Ralstonia	Ralstonia solanacearum [TAX:305]	Ralstonia solanacearum	CTG is not a valid start codon
NC_015273.1	Burkholderia phage KS14	32317	62.28	44	KS14	B	dsDNA viruses, no RNA stage	Caudovirales	Myoviridae	P2virus	#REF!	KS14	Bacteria	Proteobacteria	Betaproteobacteria	Burkholderiales	Burkholderiaceae	Burkholderia	Burkholderia cenocepacia [TAX:95486]	Burkholderia cenocepacia	#N/A
NC_009237.1	Burkholderia phage phiE255 chromosome	37446	63.05	55	phiE255	B	dsDNA viruses, no RNA stage	Caudovirales	Myoviridae	Bcepmuvirus	#REF!	phiE255	Bacteria	Proteobacteria	Betaproteobacteria	Burkholderiales	Burkholderiaceae	Burkholderia	Burkholderia thailandensis [TAX:57975]	Burkholderia thailandensis	#N/A
NC_005882.1	Burkholderia cenocepacia phage BcepMu	36748	62.86	53	BcepMu	B	dsDNA viruses, no RNA stage	Caudovirales	Myoviridae	Bcepmuvirus	#REF!	BcepMu	Bacteria	Proteobacteria	Betaproteobacteria	Burkholderiales	Burkholderiaceae	Burkholderia	Burkholderia cenocepacia	Burkholderia cenocepacia	line 114 CTG is not a valid start codon; line 714 ACT is not a valid start codon/Invalid gene sequence
NC_005178.1	Pseudomonas phage D3112	37611	64.34	55	D3112	C	dsDNA viruses, no RNA stage	Caudovirales	Siphoviridae	D3112virus	#REF!	D3112	Bacteria	Proteobacteria	Gammaproteobacteria	Pseudomonadales	Pseudomonadaceae	Pseudomonas	Pseudomonas aeruginosa [TAX:287]	Pseudomonas aeruginosa	#N/A
NC_008717.1	Pseudomonas phage DMS3	36415	64.26	52	DMS3	C	dsDNA viruses, no RNA stage	Caudovirales	Siphoviridae	D3112virus	#REF!	DMS3	Bacteria	Proteobacteria	Gammaproteobacteria	Pseudomonadales	Pseudomonadaceae	Pseudomonas	Pseudomonas aeruginosa [TAX:287]	Pseudomonas aeruginosa	#N/A
NC_011976.1	Salmonella phage epsilon34	43016	47.26	73	epsilon34	D	dsDNA viruses, no RNA stage	Caudovirales	Podoviridae	P22virus	#REF!	epsilon34	Bacteria	Proteobacteria	Gammaproteobacteria	Enterobacterales	Enterobacteriaceae	Salmonella	Salmonella enterica subsp. enterica serovar Anatum [TAX:58712]	Salmonella enterica	line 777/1084 CTG/ATA is not a valid start codon
NC_030919.1	Salmonella phage 118970_sal4	42418	46.81	64	118970_sal4	D	dsDNA viruses, no RNA stage	Caudovirales	Podoviridae	P22virus	#REF!	118970_sal4	Bacteria	Proteobacteria	Gammaproteobacteria	Enterobacterales	Enterobacteriaceae	Salmonella	Salmonella enterica [TAX:28901]	Salmonella enterica	#N/A
NC_031019.1	Enterobacteria phage UAB_Phi20	41809	47.24	80	UAB_Phi20	D	dsDNA viruses, no RNA stage	Caudovirales	Podoviridae	P22virus	#REF!	UAB_Phi20	Bacteria	Proteobacteria	Gammaproteobacteria	Enterobacterales	Enterobacteriaceae	Salmonella	Salmonella enterica subsp. enterica [TAX:59201]	Salmonella enterica	line 1351 Gene sequence length must be a nonzero multiple of 3, but is '142'/AAC is not a valid stop codon/Invalid gene sequence
NC_005841.1	Enterobacteria phage ST104 DNA	41391	47.43	63	ST104	D	dsDNA viruses, no RNA stage	Caudovirales	Podoviridae	P22virus	#REF!	ST104	Bacteria	Proteobacteria	Gammaproteobacteria	Enterobacterales	Enterobacteriaceae	Salmonella	Salmonella enterica subsp. enterica serovar Typhimurium str. DT104 [TAX:85569]	Salmonella enterica	line 568 Gene sequnce length must be a nonzero multiple of 3, but is "821"/ATG is not a valid stop codon/Invalid gene sequence
NC_028696.2	Salmonella phage SEN22	41338	47.83	55	SEN22	D	dsDNA viruses, no RNA stage	Caudovirales	Podoviridae	P22virus	#REF!	SEN22	Bacteria	Proteobacteria	Gammaproteobacteria	Enterobacterales	Enterobacteriaceae	Salmonella	Salmonella [TAX:590]	Salmonella enterica	#N/A
NC_014900.1	Salmonella phage ST160	40986	47.06	63	ST160	D	dsDNA viruses, no RNA stage	Caudovirales	Podoviridae	P22virus	#REF!	ST160	Bacteria	Proteobacteria	Gammaproteobacteria	Enterobacterales	Enterobacteriaceae	Salmonella	Salmonella [TAX:590]	Salmonella enterica	line 844 CTG is not a valid start codon
NC_013059.1	Salmonella phage c341	40975	47.4	67	g341c	D	dsDNA viruses, no RNA stage	Caudovirales	Podoviridae	P22virus	#REF!	g341c	Bacteria	Proteobacteria	Gammaproteobacteria	Enterobacterales	Enterobacteriaceae	Salmonella	Salmonella enterica subsp. enterica serovar Anatum [TAX:58712]	Salmonella enterica	line 623/1346 CTG/ATA is not a valid start codon
NC_004348.1	Enterobacteria phage ST64T	40679	47.52	65	ST64T	D	dsDNA viruses, no RNA stage	Caudovirales	Podoviridae	P22virus	#REF!	ST64T	Bacteria	Proteobacteria	Gammaproteobacteria	Enterobacterales	Enterobacteriaceae	Salmonella	Salmonella enterica subsp. enterica serovar Typhimurium [TAX:90371]	Salmonella enterica	line 967 CTG is not a valid start codon
NC_031946.1	Salmonella Phage 103203_sal5	40443	46.52	60	103203_sal5	D	dsDNA viruses, no RNA stage	Caudovirales	Podoviridae	P22virus	#REF!	103203_sal5	Bacteria	Proteobacteria	Gammaproteobacteria	Enterobacterales	Enterobacteriaceae	Salmonella	Salmonella enterica [TAX:28901]	Salmonella enterica	#N/A
NC_017985.1	Salmonella phage SPN9CC	40128	47.33	62	SPN9CC	D	dsDNA viruses, no RNA stage	Caudovirales	Podoviridae	P22virus	#REF!	SPN9CC	Bacteria	Proteobacteria	Gammaproteobacteria	Enterobacterales	Enterobacteriaceae	Salmonella	Salmonella sp. [TAX:599]	Salmonella enterica	#N/A
NC_018275.1	Salmonella phage vB_SemP_Emek	39783	47.65	70	vB_SemP_Emek	D	dsDNA viruses, no RNA stage	Caudovirales	Podoviridae	P22virus	#REF!	vB_SemP_Emek	Bacteria	Proteobacteria	Gammaproteobacteria	Enterobacterales	Enterobacteriaceae	Salmonella	Salmonella [TAX:590]	Salmonella enterica	line 227/1256 ATT/CTG is not a vald start codon
NC_019501.1	Enterobacteria phage IME10	39646	47.5	53	IME10	D	dsDNA viruses, no RNA stage	Caudovirales	Podoviridae	P22virus	#REF!	IME10	Bacteria	Proteobacteria	Gammaproteobacteria	Enterobacterales	Enterobacteriaceae	Escherichia	Escherichia coli [TAX:562]	Escherichia coli	line 139/334/496 CTG/CTG/CTG is not a valid start codon
NC_005344.1	Enterobacteria phage Sf6	39043	47.47	66	Sf6	D	dsDNA viruses, no RNA stage	Caudovirales	Podoviridae	P22virus	#REF!	Sf6	Bacteria	Proteobacteria	Gammaproteobacteria	Enterobacterales	Enterobacteriaceae	Shigella	Shigella flexneri [TAX:623]	Shigella flexneri	line 1197 ATT is not a valid start codon
NC_027398.1	Enterobacteria phage Sf101	38742	47.44	66	Sf101	D	dsDNA viruses, no RNA stage	Caudovirales	Podoviridae	P22virus	#REF!	Sf101	Bacteria	Proteobacteria	Gammaproteobacteria	Enterobacterales	Enterobacteriaceae	Shigella	Shigella flexneri [TAX:623]	Escherichia coli	#N/A
NC_002730.1	Enterobacteria phage HK620	38297	46.69	58	HK620	D	dsDNA viruses, no RNA stage	Caudovirales	Podoviridae	P22virus	#REF!	HK620	Bacteria	Proteobacteria	Gammaproteobacteria	Enterobacterales	Enterobacteriaceae	Escherichia	Escherichia coli [TAX:562]	Escherichia coli	#N/A
NC_019445.1	Escherichia phage TL-2011b	44784	47.05	57	TL-2011b	E	dsDNA viruses, no RNA stage	Caudovirales	Podoviridae	Epsilon15virus	#REF!	TL-2011b	Bacteria	Proteobacteria	Gammaproteobacteria	Enterobacterales	Enterobacteriaceae	Escherichia	Escherichia coli O103:H25 [TAX:991913]	Escherichia coli	#N/A
NC_031077.1	Enterobacter phage Tyrion	41760	50.59	56	Tyrion	E	dsDNA viruses, no RNA stage	Caudovirales	Podoviridae	Epsilon15virus	#REF!	Tyrion	Bacteria	Proteobacteria	Gammaproteobacteria	Enterobacterales	Enterobacteriaceae	Enterobacter	Enterobacter sp. CT7 [TAX:1676277]	Salmonella enterica	#N/A
NC_004775.2	Enterobacteria phage epsilon15	39672	50.83	51	epsilon15	E	dsDNA viruses, no RNA stage	Caudovirales	Podoviridae	Epsilon15virus	#REF!	epsilon15	Bacteria	Proteobacteria	Gammaproteobacteria	Enterobacterales	Enterobacteriaceae	Salmonella	Salmonella enterica [TAX:28901]	Salmonella enterica	#N/A
NC_016761.1	Salmonella phage SPN1S	38684	50.16	52	SPN1S	E	dsDNA viruses, no RNA stage	Caudovirales	Podoviridae	Epsilon15virus	#REF!	SPN1S	Bacteria	Proteobacteria	Gammaproteobacteria	Enterobacterales	Enterobacteriaceae	Salmonella	Salmonella enterica subsp. enterica serovar Typhimurium [TAX:90371]	Salmonella enterica	#N/A
NC_028656.1	Enterobacteria phage VT2phi_272	65955	50.11	83	VT2phi_272	F	dsDNA viruses, no RNA stage	Caudovirales	Podoviridae	Tl2011virus	#REF!	VT2phi_272	Bacteria	Proteobacteria	Gammaproteobacteria	Enterobacterales	Enterobacteriaceae	Escherichia	Escherichia coli O157:H7 [TAX:83334]	Escherichia coli	#N/A
NC_010237.1	Enterobacteria phage Min27	63395	49.5	83	Min27	F	dsDNA viruses, no RNA stage	Caudovirales	Podoviridae	Nona33virus	#REF!	Min27	Bacteria	Proteobacteria	Gammaproteobacteria	Enterobacterales	Enterobacteriaceae	Escherichia	Escherichia coli O157:H7 [TAX:83334]	Escherichia coli	#N/A
NC_028685.1	Shigella phage Ss-VASD	62851	50.07	74	Ss-VASD	F	dsDNA viruses, no RNA stage	Caudovirales	Podoviridae	Tl2011virus	#REF!	Ss-VASD	Bacteria	Proteobacteria	Gammaproteobacteria	Enterobacterales	Enterobacteriaceae	Shigella	Shigella sonnei [TAX:624]	Escherichia coli	#N/A
NC_025434.1	Shigella phage POCJ13	62699	49.35	79	POCJ13	F	dsDNA viruses, no RNA stage	Caudovirales	Podoviridae	Pocjvirus	#REF!	POCJ13	Bacteria	Proteobacteria	Gammaproteobacteria	Enterobacterales	Enterobacteriaceae	Shigella	Shigella flexneri 2a [TAX:42897]	Shigella sonnei	#N/A
NC_000924.1	Enterobacteria phage 933W	61670	49.37	80	933W	F	dsDNA viruses, no RNA stage	Caudovirales	Podoviridae	Nona33virus	#REF!	933W	Bacteria	Proteobacteria	Gammaproteobacteria	Enterobacterales	Enterobacteriaceae	Escherichia	Escherichia coli O157:H7 str. EDL933 [TAX:155864]	Escherichia coli	#N/A
NC_000902.1	Enterobacteria phage VT2-Sakai	60942	49.91	83	VT2-Sakai	F	dsDNA viruses, no RNA stage	Caudovirales	Podoviridae	Nona33virus	#REF!	VT2-Sakai	Bacteria	Proteobacteria	Gammaproteobacteria	Enterobacterales	Enterobacteriaceae	Escherichia	Escherichia coli O157:H7 [TAX:83334]	Escherichia coli	#N/A
NC_018846.1	Escherichia phage P13374	60894	50.23	79	P13374	F	dsDNA viruses, no RNA stage	Caudovirales	Podoviridae	Tl2011virus	#REF!	P13374	Bacteria	Proteobacteria	Gammaproteobacteria	Enterobacterales	Enterobacteriaceae	Escherichia	Escherichia [TAX:561]	Escherichia coli	#N/A
NC_029120.1	Shigella phage 75_02 Stx	60875	49.12	76	Stx	F	dsDNA viruses, no RNA stage	Caudovirales	Podoviridae	Pocjvirus	#REF!	Stx	Bacteria	Proteobacteria	Gammaproteobacteria	Enterobacterales	Enterobacteriaceae	Shigella	Shigella sonnei [TAX:624]	Shigella sonnei	#N/A
NC_008464.1	Stx2-converting phage 86	60238	49.07	81	86	F	dsDNA viruses, no RNA stage	Caudovirales	Podoviridae	Nona33virus	#REF!	86	Bacteria	Proteobacteria	Gammaproteobacteria	Enterobacterales	Enterobacteriaceae	Escherichia	Escherichia coli [TAX:562]	Escherichia coli	#N/A
NC_004813.1	Enterobacteria phage BP-4795	57930	50.61	85	BP-4795	G	dsDNA viruses, no RNA stage	Caudovirales	Siphoviridae	unclassified Siphoviridae	#REF!	BP-4795	Bacteria	Proteobacteria	Gammaproteobacteria	Enterobacterales	Enterobacteriaceae	Escherichia	Escherichia coli [TAX:562]	Escherichia coli	#N/A
NC_011356.1	Enterobacteria phage YYZ-2008	54896	51.12	75	YYZ-2008	G	dsDNA viruses, no RNA stage	Caudovirales	Siphoviridae	unclassified Siphoviridae	#REF!	YYZ-2008	Bacteria	Proteobacteria	Gammaproteobacteria	Enterobacterales	Enterobacteriaceae	Escherichia	Escherichia coli O157:H7 [TAX:83334]	Escherichia coli	line 748 is not a valid start codon
NC_011357.1	Stx2-converting phage 1717	62147	50.92	77	1717	G	dsDNA viruses, no RNA stage	Caudovirales	Siphoviridae	unclassified Siphoviridae	#REF!	1717	Bacteria	Proteobacteria	Gammaproteobacteria	Enterobacterales	Enterobacteriaceae	Escherichia	Escherichia coli O157:H7 [TAX:83334]	Escherichia coli	line 1107 is not a valid start codon
NC_018279.1	Salmonella phage vB_SosS_Oslo	49116	48.74	79	vB_SosS_Oslo	G	dsDNA viruses, no RNA stage	Caudovirales	Siphoviridae	unclassified Siphoviridae	#REF!	vB_SosS_Oslo	Bacteria	Proteobacteria	Gammaproteobacteria	Enterobacterales	Enterobacteriaceae	Salmonella	Salmonella [TAX:590]	Salmonella enterica	line 549 CTG is not a valid start codon
NC_006949.1	Enterobacteria phage ES18	46900	48.59	79	ES18	G	dsDNA viruses, no RNA stage	Caudovirales	Siphoviridae	unclassified Siphoviridae	#REF!	ES18	Bacteria	Proteobacteria	Gammaproteobacteria	Enterobacterales	Enterobacteriaceae	Salmonella	Salmonella enterica subsp. enterica serovar Typhimurium [TAX:90371]	Salmonella enterica	#N/A
NC_019721.1	Enterobacterial phage mEp390	40029	51.68	59	mEp390	H	dsDNA viruses, no RNA stage	Caudovirales	Siphoviridae	Hk97virus	#REF!	mEp390	Bacteria	Proteobacteria	Gammaproteobacteria	Enterobacterales	Enterobacteriaceae	Escherichia	Escherichia coli [TAX:562]	Escherichia coli	#N/A
NC_019705.1	Enterobacteria phage mEpX2	38759	50.08	67	mEpX2	H	dsDNA viruses, no RNA stage	Caudovirales	Siphoviridae	Hk97virus	#REF!	mEpX2	Bacteria	Proteobacteria	Gammaproteobacteria	Enterobacterales	Enterobacteriaceae	Escherichia	Escherichia coli [TAX:562]	Escherichia coli	#N/A
NC_016160.1	Escherichia phage HK75	36661	50.19	58	HK75	H	dsDNA viruses, no RNA stage	Caudovirales	Siphoviridae	Hk97virus	#REF!	HK75	Bacteria	Proteobacteria	Gammaproteobacteria	Enterobacterales	Enterobacteriaceae	Escherichia	Escherichia coli K-12 [TAX:83333]	Escherichia coli	#N/A
NC_019709.1	Enterobacteria phage mEpX1	41567	49.31	66	mEpX1	H	dsDNA viruses, no RNA stage	Caudovirales	Siphoviridae	Hk97virus	#REF!	mEpX1	Bacteria	Proteobacteria	Gammaproteobacteria	Enterobacterales	Enterobacteriaceae	Escherichia	Escherichia coli [TAX:562]	Escherichia coli	line 552 ATC is not a valid start codon
NC_019719.1	Enterobacteria phage HK633	41528	49.65	67	HK633	H	dsDNA viruses, no RNA stage	Caudovirales	Siphoviridae	Hk97virus	#REF!	HK633	Bacteria	Proteobacteria	Gammaproteobacteria	Enterobacterales	Enterobacteriaceae	Escherichia	Escherichia coli [TAX:562]	Escherichia coli	#N/A
NC_019714.1	Enterobacteria phage HK446	39026	50.1	60	HK446	H	dsDNA viruses, no RNA stage	Caudovirales	Siphoviridae	Hk97virus	#REF!	HK446	Bacteria	Proteobacteria	Gammaproteobacteria	Enterobacterales	Enterobacteriaceae	Escherichia	Escherichia coli [TAX:562]	Escherichia coli	#N/A
NC_019708.1	Enterobacteria phage mEp235	37595	50.01	61	mEp235	H	dsDNA viruses, no RNA stage	Caudovirales	Siphoviridae	Hk97virus	#REF!	mEp235	Bacteria	Proteobacteria	Gammaproteobacteria	Enterobacterales	Enterobacteriaceae	Escherichia	Escherichia coli [TAX:562]	Escherichia coli	#N/A
NC_002166.1	Bacteriophage HK022	40751	49.48	65	HK022	H	dsDNA viruses, no RNA stage	Caudovirales	Siphoviridae	Hk97virus	#REF!	HK022	Bacteria	Proteobacteria	Gammaproteobacteria	Enterobacterales	Enterobacteriaceae	Escherichia	Escherichia coli	Escherichia coli	line 272 GGG is not a valid start codon/Invalid gene sequence
NC_002167.1	Enterobacteria phage HK97	39732	49.79	61	HK97	H	dsDNA viruses, no RNA stage	Caudovirales	Siphoviridae	Hk97virus	#REF!	HK97	Bacteria	Proteobacteria	Gammaproteobacteria	Enterobacterales	Enterobacteriaceae	Escherichia	Escherichia coli [TAX:562]	Escherichia coli	#N/A
NC_019768.1	Enterobacteria phage HK106	41468	49.34	65	HK106	H	dsDNA viruses, no RNA stage	Caudovirales	Siphoviridae	Hk97virus	#REF!	HK106	Bacteria	Proteobacteria	Gammaproteobacteria	Enterobacterales	Enterobacteriaceae	Escherichia	Escherichia coli [TAX:562]	Escherichia coli	#N/A
NC_021190.1	Enterobacteria phage phi80	46150	52.13	63	phi80	I	dsDNA viruses, no RNA stage	Caudovirales	Siphoviridae	unclassified Siphoviridae	#REF!	phi80	Bacteria	Proteobacteria	Gammaproteobacteria	Enterobacterales	Enterobacteriaceae	Escherichia	Escherichia coli [TAX:562]	Escherichia coli	#N/A
NC_019717.1	Enterobacteria phage HK225	45366	51.96	69	HK225	I	dsDNA viruses, no RNA stage	Caudovirales	Siphoviridae	unclassified Siphoviridae	#REF!	HK225	Bacteria	Proteobacteria	Gammaproteobacteria	Enterobacterales	Enterobacteriaceae	Escherichia	Escherichia coli [TAX:562]	Escherichia coli	#N/A
NC_019704.1	Enterobacteria phage mEp237	44375	51.43	63	mEp237	I	dsDNA viruses, no RNA stage	Caudovirales	Siphoviridae	unclassified Siphoviridae	#REF!	mEp237	Bacteria	Proteobacteria	Gammaproteobacteria	Enterobacterales	Enterobacteriaceae	Escherichia	Escherichia coli [TAX:562]	Escherichia coli	#N/A
NC_019706.1	Enterobacteria phage mEp043 c-1	42780	50.79	69	c-1	I	dsDNA viruses, no RNA stage	Caudovirales	Siphoviridae	unclassified Siphoviridae	#REF!	c-1	Bacteria	Proteobacteria	Gammaproteobacteria	Enterobacterales	Enterobacteriaceae	Escherichia	Escherichia coli [TAX:562]	Escherichia coli	#N/A
NC_031940.1	Salmonella phage 118970_sal3	77375	50.7	135	118970_sal3	J	dsDNA viruses, no RNA stage	Caudovirales	Myoviridae	unclassified Myoviridae	#REF!	118970_sal3	Bacteria	Proteobacteria	Gammaproteobacteria	Enterobacterales	Enterobacteriaceae	Salmonella	Salmonella enterica [TAX:28901]	Salmonella enterica	#N/A
NC_003356.1	Enterobacteria phage phiP27	42575	49.35	58	phiP27	J	dsDNA viruses, no RNA stage	Caudovirales	Myoviridae	unclassified Myoviridae	#REF!	phiP27	Bacteria	Proteobacteria	Gammaproteobacteria	Enterobacterales	Enterobacteriaceae	Escherichia	Escherichia coli [TAX:562]	Escherichia coli	#N/A
NC_021857.1	Shigella phage SfII	41475	49.17	58	SfII	J	dsDNA viruses, no RNA stage	Caudovirales	Myoviridae	unclassified Myoviridae	#REF!	SfII	Bacteria	Proteobacteria	Gammaproteobacteria	Enterobacterales	Enterobacteriaceae	Shigella	Shigella flexneri [TAX:623]	Shigella flexneri	#N/A
NC_004313.1	Salmonella phage ST64B	40149	51.01	56	ST64B	J	dsDNA viruses, no RNA stage	Caudovirales	Myoviridae	unclassified Myoviridae	#REF!	ST64B	Bacteria	Proteobacteria	Gammaproteobacteria	Enterobacterales	Enterobacteriaceae	Salmonella	Salmonella enterica subsp. enterica serovar Typhimurium [TAX:90371]	Salmonella enterica	line 110 ATA is not a valid start codon; line 317 ATT is not a valid start codon
NC_022749.1	Shigella phage SfIV	39758	50.3	54	SfIV	J	dsDNA viruses, no RNA stage	Caudovirales	Myoviridae	unclassified Myoviridae	#REF!	SfIV	Bacteria	Proteobacteria	Gammaproteobacteria	Enterobacterales	Enterobacteriaceae	Shigella	Shigella flexneri [TAX:623]	Shigella flexneri	line 593 ATA is not a valid start codon
NC_003444.1	Enterobacteria phage SfV	37074	50.77	53	SfV	J	dsDNA viruses, no RNA stage	Caudovirales	Myoviridae	unclassified Myoviridae	#REF!	SfV	Bacteria	Proteobacteria	Gammaproteobacteria	Enterobacterales	Enterobacteriaceae	Shigella	Shigella flexneri [TAX:623]	Shigella flexneri	line 569 ATA is not a valid start codon
NC_001895.1	Enterobacteria phage P2	33593	50.17	43	P2	K	dsDNA viruses, no RNA stage	Caudovirales	Myoviridae	P2virus	#REF!	P2	Bacteria	Proteobacteria	Gammaproteobacteria	Enterobacterales	Enterobacteriaceae	Escherichia	Escherichia coli [TAX:562]	Escherichia coli	#N/A
NC_004745.1	Yersinia phage L-413C	30728	52.11	40	L413C	K	dsDNA viruses, no RNA stage	Caudovirales	Myoviridae	P2virus	#REF!	L413C	Bacteria	Proteobacteria	Gammaproteobacteria	Enterobacterales	Yersiniaceae	Yersinia	Yersinia pestis [TAX:632]	Yersinia pestis	#N/A
NC_005340.1	Enterobacteria phage PsP3	30636	52.83	42	PsP3	K	dsDNA viruses, no RNA stage	Caudovirales	Myoviridae	P2virus	#REF!	PsP3	Bacteria	Proteobacteria	Gammaproteobacteria	Enterobacterales	Enterobacteriaceae	Salmonella	Salmonella [TAX:590]	Salmonella enterica	#N/A
NC_001317.1	Bacteriophage 186	30624	53.09	46	186	K	dsDNA viruses, no RNA stage	Caudovirales	Myoviridae	P2virus	#REF!	186	Bacteria	Proteobacteria	Gammaproteobacteria	Enterobacterales	Enterobacteriaceae	Escherichia	Escherichia coli	Salmonella enterica	line 113 Duplicated gene ID '29252:ST186p01'; line 568 TTT is not a valid start codon/Invalid gene sequence/Duplicated gene ID '29252:ST186p22'; line 1164 '29252:ST186p40'; line 1194 '29252:ST186p40'; line 1213 '29252:ST186p01'.
NC_005056.1	Bacteriophage WPhi	32684	51.72	44	WPhi	K	dsDNA viruses, no RNA stage	Caudovirales	Myoviridae	P2virus	#REF!	WPhi	Bacteria	Proteobacteria	Gammaproteobacteria	Enterobacterales	Enterobacteriaceae	Escherichia	Escherichia coli W [TAX:566546]	Escherichia coli	#N/A
NC_022750.1	Enterobacteria phage fiAA91-ss	33628	51.91	40	fiAA91-ss	K	dsDNA viruses, no RNA stage	Caudovirales	Myoviridae	P2virus	#REF!	fiAA91-ss	Bacteria	Proteobacteria	Gammaproteobacteria	Enterobacterales	Enterobacteriaceae	Escherichia	Escherichia coli O157:H7 [TAX:83334]	Escherichia coli	#N/A
NC_028701.2	Salmonella phage SEN5	33509	53.36	47	SEN5	K	dsDNA viruses, no RNA stage	Caudovirales	Myoviridae	P2virus	#REF!	SEN5	Bacteria	Proteobacteria	Gammaproteobacteria	Enterobacterales	Enterobacteriaceae	Salmonella	Salmonella enterica subsp. salamae [TAX:59202]	Salmonella enterica	#N/A
NC_029015.2	Salmonella phage SEN4	33509	53.36	47	SEN4	K	dsDNA viruses, no RNA stage	Caudovirales	Myoviridae	P2virus	#REF!	SEN4	Bacteria	Proteobacteria	Gammaproteobacteria	Enterobacterales	Enterobacteriaceae	Salmonella	Salmonella enterica subsp. salamae [TAX:59202]	Salmonella enterica	#N/A
NC_021774.1	Salmonella phage FSL SP-004	29742	52.84	40	SP-004	K	dsDNA viruses, no RNA stage	Caudovirales	Myoviridae	P2virus	#REF!	SP-004	Bacteria	Proteobacteria	Gammaproteobacteria	Enterobacterales	Enterobacteriaceae	Salmonella	Salmonella enterica subsp. enterica serovar Newport [TAX:108619]	Salmonella enterica	#N/A
NC_029003.2	Salmonella phage SEN1	29733	53.01	43	SEN1	K	dsDNA viruses, no RNA stage	Caudovirales	Myoviridae	P2virus	#REF!	SEN1	Bacteria	Proteobacteria	Gammaproteobacteria	Enterobacterales	Enterobacteriaceae	Salmonella	Salmonella enterica subsp. salamae [TAX:59202]	Salmonella enterica	#N/A
NC_028943.1	Escherichia phage pro483	29237	52.98	43	pro483	K	dsDNA viruses, no RNA stage	Caudovirales	Myoviridae	P2virus	#REF!	pro483	Bacteria	Proteobacteria	Gammaproteobacteria	Enterobacterales	Enterobacteriaceae	Escherichia	Escherichia coli [TAX:562]	Escherichia coli	#N/A
NC_019488.1	Salmonella phage RE-2010	34117	51.02	47	RE-2010	K	dsDNA viruses, no RNA stage	Caudovirales	Myoviridae	P2virus	#REF!	RE-2010	Bacteria	Proteobacteria	Gammaproteobacteria	Enterobacterales	Enterobacteriaceae	Salmonella	Salmonella enterica subsp. enterica serovar Enteritidis str. LK5 [TAX:272989]	Salmonella enterica	#N/A
NC_010463.1	Enterobacteria phage Fels-2	33693	52.49	46	Fels2	L	dsDNA viruses, no RNA stage	Caudovirales	Myoviridae	P2virus	#REF!	Fels2	Bacteria	Proteobacteria	Gammaproteobacteria	Enterobacterales	Enterobacteriaceae	Salmonella	Salmonella enterica subsp. enterica serovar Typhimurium str. LT2 [TAX:99287]	Salmonella enterica	line 140 CTG is not a valid start codon
NC_026014.1	Enterobacteria phage P88	35814	52.87	53	P88	L	dsDNA viruses, no RNA stage	Caudovirales	Myoviridae	P2virus	#REF!	P88	Bacteria	Proteobacteria	Gammaproteobacteria	Enterobacterales	Enterobacteriaceae	Escherichia	Escherichia coli [TAX:562]	Escherichia coli	#N/A
NC_019932.1	Erwinia phage ENT90	29564	55.81	60	ENT90	L	dsDNA viruses, no RNA stage	Caudovirales	Myoviridae	P2virus	#REF!	ENT90	Bacteria	Proteobacteria	Gammaproteobacteria	Enterobacterales	Erwiniaceae	Erwinia	Erwinia amylovora [TAX:552]	Erwinia amylovora	#N/A
NC_010393.1	Phage Gifsy-2	45840	51.1	55	Gifsy-2	M	unclassified bacterial viruses				#REF!	Gifsy-2	Bacteria	Proteobacteria	Gammaproteobacteria	Enterobacterales	Enterobacteriaceae	Salmonella	Salmonella enterica subsp. enterica serovar Typhimurium str. LT2 [TAX:99287]	Salmonella enterica	line 805/1008 ATC/CTG is not valid start codon
NC_010392.1	Phage Gifsy-1	48491	51.1	58	Gifsy-1	M	unclassified bacterial viruses				#REF!	Gifsy-1	Bacteria	Proteobacteria	Gammaproteobacteria	Enterobacterales	Enterobacteriaceae	Salmonella	Salmonella enterica subsp. enterica serovar Typhimurium str. LT2 [TAX:99287]	Salmonella enterica	line 331 CTG is not a valid start codon
NC_001416.1	Enterobacteria phage lambda	48502	49.86	73	lambda	M	dsDNA viruses, no RNA stage	Caudovirales	Siphoviridae	Lambdavirus	#REF!	lambda	Bacteria	Proteobacteria	Gammaproteobacteria	Enterobacterales	Enterobacteriaceae	Escherichia	Escherichia coli	Escherichia coli	#N/A
NC_020845.1	Cyanophage MED4-213	180977	37.76	216	MED4-213	N	dsDNA viruses, no RNA stage	Caudovirales	Myoviridae	unclassified Myoviridae	#REF!	MED4-213	Bacteria	Cyanobacteria	Cyanophyceae	Synechococcales	Prochloraceae	Prochlorococcus	Prochlorococcus [TAX:1218]	Prochlorococcus marinus	#N/A
NC_023693.1	Enterobacteria phage phi92	148612	37.43	250	phi92	N	dsDNA viruses, no RNA stage	Caudovirales	Myoviridae	unclassified Myoviridae	#REF!	phi92	Bacteria	Proteobacteria	Gammaproteobacteria	Enterobacterales	Enterobacteriaceae	Escherichia	Escherichia coli [TAX:562]	Escherichia coli	#N/A
NC_009904.1	Enterococcus phage phiEF24C	142072	35.74	221	phiEF24C	N	dsDNA viruses, no RNA stage	Caudovirales	Myoviridae	unclassified Myoviridae	#REF!	phiEF24C	Bacteria	Firmicutes	Bacilli	Lactobacillales	Enterococcaceae	Enterococcus	Enterococcus faecalis [TAX:1351]	Enterococcus faecalis	#N/A
NC_001697.1	Haemophilus phage HP1	32355	40.01	42	HP1	O	dsDNA viruses, no RNA stage	Caudovirales	Myoviridae	Hp1virus	#REF!	HP1	Bacteria	Proteobacteria	Gammaproteobacteria	Pasteurellales	Pasteurellaceae	Haemophilus	Haemophilus	Haemophilus influenzae	#N/A
NC_003315.1	Haemophilus phage HP2	31508	39.94	37	HP2	O	dsDNA viruses, no RNA stage	Caudovirales	Myoviridae	Hp1virus	#REF!	HP2	Bacteria	Proteobacteria	Gammaproteobacteria	Pasteurellales	Pasteurellaceae	Haemophilus	Haemophilus	Haemophilus influenzae	#N/A
NC_005856.1	Enterobacteria phage P1	94800	47.31	110	P1	P	dsDNA viruses, no RNA stage	Caudovirales	Myoviridae	P1virus	#REF!	P1	Bacteria	Proteobacteria	Gammaproteobacteria	Enterobacterales	Enterobacteriaceae	Escherichia	Escherichia coli	Escherichia coli	#N/A
NC_031129.1	Salmonella phage SJ46	103445	48.58	122	SJ46	P	dsDNA viruses, no RNA stage	Caudovirales	Myoviridae	P1virus	#REF!	SJ46	Bacteria	Proteobacteria	Gammaproteobacteria	Enterobacterales	Enterobacteriaceae	Salmonella	Salmonella enterica subsp. enterica serovar Indiana [TAX:286783]	Escherichia coli	#N/A
NC_010495.1	Salmonella phage E1	45051	46.13	51	II-E1	Q	dsDNA viruses, no RNA stage	Caudovirales	Siphoviridae	Pis4avirus	#REF!	II-E1	Bacteria	Proteobacteria	Gammaproteobacteria	Enterobacterales	Enterobacteriaceae	Salmonella	Salmonella enterica [TAX:28901]	Salmonella enterica	#N/A
NC_031924.1	Salmonella phage IME207	47564	46.42	94	IME207	Q	dsDNA viruses, no RNA stage	Caudovirales	Siphoviridae	Pis4avirus	#REF!	IME207	Bacteria	Proteobacteria	Gammaproteobacteria	Enterobacterales	Enterobacteriaceae	Klebsiella	Klebsiella pneumoniae [TAX:573]	Salmonella enterica	#N/A
NC_005284.1	Burkholderia phage phi1026b	54865	60.68	83	phi1026b	NON	dsDNA viruses, no RNA stage	Caudovirales	Siphoviridae	E125virus	#REF!	phi1026b	Bacteria	Proteobacteria	Betaproteobacteria	Burkholderiales	Burkholderiaceae	Burkholderia	Burkholderia pseudomallei [TAX:28450]	Burkholderia pseudomallei	#N/A
NC_024365.1	Pseudomonas phage phiPSA1	51090	58.57	51	phiPSA1	NON	dsDNA viruses, no RNA stage	Caudovirales	Siphoviridae	unclassified Siphoviridae	#REF!	phiPSA1	Bacteria	Proteobacteria	Gammaproteobacteria	Pseudomonadales	Pseudomonadaceae	Pseudomonas	Pseudomonas syringae [TAX:317]	Pseudomonas syringae	line 382/685 ATC/ATT is not a valid start codon
NC_031091.1	Pseudomonas phage MD8	43277	61.13	64	MD8	NON	dsDNA viruses, no RNA stage	Caudovirales	Siphoviridae	unclassified Siphoviridae	#REF!	MD8	Bacteria	Proteobacteria	Gammaproteobacteria	Pseudomonadales	Pseudomonadaceae	Pseudomonas	Pseudomonas aeruginosa [TAX:287]	Pseudomonas aeruginosa	#N/A
NC_005859.1	Enterobacteria phage T5	121750	39.27	162	T5	NON	dsDNA viruses, no RNA stage	Caudovirales	Siphoviridae	T5virus	#REF!	T5	Bacteria	Proteobacteria	Gammaproteobacteria	Enterobacterales	Enterobacteriaceae	Escherichia	Escherichia coli [TAX:562]	Escherichia coli	#N/A
NC_028748.2	Bacillus phage vB_BtS_BMBtp3	51366	35.45	76	vB_BtS_BMBtp3	NON	dsDNA viruses, no RNA stage	Caudovirales	Siphoviridae	unclassified Siphoviridae	#REF!	vB_BtS_BMBtp3	Bacteria	Firmicutes	Bacilli	Baceillales	Bacillaceae	Bacillus	Bacillus	Bacillus thuringiensis	#N/A
NC_028841.1	Bacteriophage Lily	44952	42.73	74	Lily	NON	dsDNA viruses, no RNA stage	Caudovirales	Siphoviridae	unclassified Siphoviridae	#REF!	Lily	Bacteria	Firmicutes	Bacilli	Bacillales	Paenibacillaceae	Paenibacillus	Paenibacillus larvae [TAX:1464]	Paenibacillus larvae	#N/A
NC_019401.1	Cronobacter phage vB_CsaM_GAP32	358663	35.55	545	vB_CsaM_GAP32	NON	dsDNA viruses, no RNA stage	Caudovirales	Myoviridae	unclassified Myoviridae	#REF!	vB_CsaM_GAP32	Bacteria	Proteobacteria	Gammaproteobacteria	Enterobacterales	Enterobacteriaceae	Cronobacter	Cronobacter sakazakii [TAX:28141]	Cronobacter sakazakii	line 2183/6841/7371 ATT/CTG/ATA is not a valid start codon
NC_009821.1	Enterobacteria phage Phi1	164270	40.5	276	Phi1	NON	dsDNA viruses, no RNA stage	Caudovirales	Myoviridae	Rb49virus	#REF!	Phi1	Bacteria	Proteobacteria	Gammaproteobacteria	Enterobacterales	Enterobacteriaceae	Escherichia	Escherichia coli K-12 [TAX:83333]	Escherichia coli	#N/A
NC_020079.1	Escherichia phage phAPEC8	147737	39.15	269	phAPEC8	NON	dsDNA viruses, no RNA stage	Caudovirales	Myoviridae	unclassified Myoviridae	#REF!	phAPEC8	Bacteria	Proteobacteria	Gammaproteobacteria	Enterobacterales	Enterobacteriaceae	Escherichia	Escherichia coli [TAX:562]	Escherichia coli	line 2579 CTG is not a valid start codon
NC_004827.1	Bacteriophage Aaphi23	43033	42.46	66	Aaphi23	NON	dsDNA viruses, no RNA stage	Caudovirales	Myoviridae	unclassified Myoviridae	#REF!	Aaphi23	Bacteria	Proteobacteria	Gammaproteobacteria	Pasteurellales	Pasteurellaceae	Haemophilus	Haemophilus [TAX:724]	Actinobacillus actinomycetemcomitans	#N/A
NC_019934.1	Cronobacter phage ENT39118	39012	53.06	38	ENT39118	NON	dsDNA viruses, no RNA stage	Caudovirales	Siphoviridae	Hk97virus	#REF!	ENT39118	Bacteria	Proteobacteria	Gammaproteobacteria	Enterobacterales	Enterobacteriaceae	Cronobacter	Cronobacter sakazakii [TAX:28141]	Cronobacter sakazakii	#N/A
NC_013594.1	Escherichia phage D108	37235	51.76	55	D108	NON	dsDNA viruses, no RNA stage	Caudovirales	Myoviridae	Muvirus	#REF!	D108	Bacteria	Proteobacteria	Gammaproteobacteria	Enterobacterales	Enterobacteriaceae	Escherichia	Escherichia coli [TAX:562]	Escherichia coli	line 614/825/1067 ATC/CTG/ATT is not a valid start codon
NC_019455.1	Haemophilus phage SuMu	37151	41.87	55	SuMu	NON	dsDNA viruses, no RNA stage	Caudovirales	Myoviridae	Muvirus	#REF!	SuMu	Bacteria	Proteobacteria	Gammaproteobacteria	Pasteurellales	Pasteurellaceae	Haemophilus	Haemophilus [TAX:724]	Haemophilus parasuis	#N/A
NC_028898.1	Mannheimia phage vB_MhM_587AP1	35764	42.06	51	vB_MhM_587AP1	NON	dsDNA viruses, no RNA stage	Caudovirales	Myoviridae	P2virus	#REF!	vB_MhM_587AP1	Bacteria	Proteobacteria	Gammaproteobacteria	Pasteurellales	Pasteurellaceae	Mannheimia	Mannheimia haemolytica [TAX:75985]	Mannheimia haemolytica	#N/A
NC_028896.1	Escherichia phage pro147	32675	50.74	44	pro147	NON	dsDNA viruses, no RNA stage	Caudovirales	Myoviridae	P2virus	#REF!	pro147	Bacteria	Proteobacteria	Gammaproteobacteria	Enterobacterales	Enterobacteriaceae	Escherichia	Escherichia coli [TAX:562]	Escherichia coli	#N/A
NC_003313.1	Vibrio phage K139	33106	48.9	44	K139	NON	dsDNA viruses, no RNA stage	Caudovirales	Myoviridae	Hp1virus	#REF!	K139	Bacteria	Proteobacteria	Gammaproteobacteria	Vibrionales	Vibrionaceae	Vibrio	Vibrio	Vibrio cholerae	#N/A
NC_019522.1	Pectobacterium phage ZF40	48454	50.2	68	ZF40	NON	dsDNA viruses, no RNA stage	Caudovirales	Myoviridae	unclassified Myoviridae	#REF!	ZF40	Bacteria	Proteobacteria	Gammaproteobacteria	Enterobacterales	Pectobacteriaceae	Pectobacterium	Pectobacterium carotovorum [TAX:554]	Pectobacterium carotovorum	#N/A
NC_019927.1	Cronobacter phage ENT47670	47611	51.59	46	ENT47670	NON	dsDNA viruses, no RNA stage	Caudovirales	Myoviridae	unclassified Myoviridae	#REF!	ENT47670	Bacteria	Proteobacteria	Gammaproteobacteria	Enterobacterales	Enterobacteriaceae	Cronobacter	Cronobacter sakazakii [TAX:28141]	Cronobacter sakazakii	#N/A
NC_015295.1	Erwinia phage phiEt88	47279	47.33	68	phiEt88	NON	dsDNA viruses, no RNA stage	Caudovirales	Myoviridae	unclassified Myoviridae	#REF!	phiEt88	Bacteria	Proteobacteria	Gammaproteobacteria	Enterobacterales	Erwiniaceae	Erwinia	Erwinia tasmaniensis [TAX:338565]	Escherichia coli	#N/A
NC_025458.1	Shewanella sp. phage 1_41	43510	42.7	69	1/41	NON	dsDNA viruses, no RNA stage	Caudovirales	Myoviridae	unclassified Myoviridae	#REF!	1/41	Bacteria	Proteobacteria	Gammaproteobacteria	Alteromonadales	Shewanellaceae	Shewanella	Shewanella sp. 41 [TAX:1386774]	no hit found	#N/A
NC_026611.1	Edwardsiella phage GF-2 DNA	43129	51.27	82	GF-2	NON	dsDNA viruses, no RNA stage	Caudovirales	Myoviridae	unclassified Myoviridae	#REF!	GF-2	Bacteria	Proteobacteria	Gammaproteobacteria	Enterobacterales	Hafniaceae	Edwardsiella	Edwardsiella tarda [TAX:636]	Escherichia coli	#N/A
NC_027995.1	Escherichia phage vB_EcoM_ECO1230-10	41666	53.37	56	vB_EcoM_ECO1230-10	NON	dsDNA viruses, no RNA stage	Caudovirales	Myoviridae	Cvm10virus	#REF!	vB_EcoM_ECO1230-10	Bacteria	Proteobacteria	Gammaproteobacteria	Enterobacterales	Enterobacteriaceae	Escherichia	Escherichia coli [TAX:562]	Escherichia coli	#N/A
NC_028699.1	Salmonella phage SEN34	40740	49.91	63	SEN34	NON	dsDNA viruses, no RNA stage	Caudovirales	Myoviridae	unclassified Myoviridae	#REF!	SEN34	Bacteria	Proteobacteria	Gammaproteobacteria	Enterobacterales	Enterobacteriaceae	Salmonella	Salmonella enterica subsp. diarizonae [TAX:59204]	Salmonella enterica	#N/A
NC_027339.1	Enterobacteria phage SfI	38389	50.12	65	SfI	NON	dsDNA viruses, no RNA stage	Caudovirales	Myoviridae	unclassified Myoviridae	#REF!	SfI	Bacteria	Proteobacteria	Gammaproteobacteria	Enterobacterales	Enterobacteriaceae	Shigella	Shigella flexneri [TAX:623]	Shigella flexneri	#N/A
NC_024369.2	Vibrio phage X29	41569	46.07	67	X29	NON	dsDNA viruses, no RNA stage	Caudovirales	Myoviridae	unclassified Myoviridae	#REF!	X29	Bacteria	Proteobacteria	Gammaproteobacteria	Vibrionales	Vibrionaceae	Vibrio	Vibrio cholerae [TAX:666]	Vibrio cholerae	#N/A
NC_019514.1	Erwinia phage vB_EamP-S6	74669	52.09	115	vB_EamP-S6	NON	dsDNA viruses, no RNA stage	Caudovirales	Podoviridae	unclassified Podoviridae	#REF!	vB_EamP-S6	Bacteria	Proteobacteria	Gammaproteobacteria	Enterobacterales	Erwiniaceae	Erwinia	Erwinia amylovora [TAX:552]	Erwinia amylovora	#N/A
NC_025445.1	Enterobacteria phage J8-65	40981	55.69	47	J8-65	NON	dsDNA viruses, no RNA stage	Caudovirales	Podoviridae	unclassified Podoviridae	#REF!	J8-65	Bacteria	Proteobacteria	Gammaproteobacteria	Enterobacterales	Enterobacteriaceae	Escherichia	Escherichia coli K-12 [TAX:83333]	Pantoea agglomerans	#N/A
NC_025443.1	Salmonella phage 9NA	52869	42.91	84	9NA	NON	dsDNA viruses, no RNA stage	Caudovirales	Podoviridae	Nonanavirus	#REF!	9NA	Bacteria	Proteobacteria	Gammaproteobacteria	Enterobacterales	Enterobacteriaceae	Salmonella	Salmonella enterica subsp. enterica serovar Typhimurium str. LT2 [TAX:99287]	Salmonella enterica	#N/A
NC_011551.1	Bacteriophage APSE-2	39867	42.91	41	APSE-2	NON	dsDNA viruses, no RNA stage	Caudovirales	Podoviridae	unclassified Podoviridae	#REF!	APSE-2	Bacteria	Proteobacteria	Gammaproteobacteria	Enterobacterales	Enterobacteriaceae	Candidatus	Candidatus Hamiltonella defensa [TAX:138072]	Candidatus Hamiltonella defensa	#N/A
NC_000935.1	Acyrthosiphon pisum bacteriophage APSE-1	36524	43.89	54	APSE1	NON	dsDNA viruses, no RNA stage	Caudovirales	Podoviridae	unassigned Podoviridae	#REF!	APSE1	Bacteria	Proteobacteria	Gammaproteobacteria	Enterobacterales	Enterobacteriaceae	Candidatus	Candidatus Hamiltonella [TAX:568987]	Candidatus Hamiltonella defensa	#N/A
NC_009514.1	Phage cdtI DNA	47021	49.12	60	cdtI	NON	dsDNA viruses, no RNA stage	Caudovirales	Siphoviridae	unclassified Siphoviridae	#REF!	cdtI	Bacteria	Proteobacteria	Gammaproteobacteria	Enterobacterales	Enterobacteriaceae	Escherichia	Escherichia coli [TAX:562]	Escherichia coli	line 313/852 CTG/CTG is not a valid start codon
NC_031264.1	Brucella phage BiPBO1	46877	53.32	86	BiPBO1	NON	dsDNA viruses, no RNA stage	Caudovirales	Siphoviridae	unclassified Siphoviridae	#REF!	BiPBO1	Bacteria	Proteobacteria	Alphaproteobacteria	Rhizobiales	Brucellaceae	Brucella	Brucella inopinata [TAX:1218315]	Brucella abortus	#N/A
NC_001901.1	Bacteriophage N15	46375	51.17	60	N15	NON	dsDNA viruses, no RNA stage	Caudovirales	Siphoviridae	N15virus	#REF!	N15	Bacteria	Proteobacteria	Gammaproteobacteria	Enterobacterales	Enterobacteriaceae	Escherichia	Escherichia coli [TAX:562]	Escherichia coli	line 361 GGA is not a valid start codon/ Invalid gene sequence
NC_005069.1	Yersinia phage PY54	46339	44.57	67	PY54	NON	dsDNA viruses, no RNA stage	Caudovirales	Siphoviridae	unclassified Siphoviridae	#REF!	PY54	Bacteria	Proteobacteria	Gammaproteobacteria	Enterobacterales	Yersiniaceae	Yersinia	Yersinia enterocolitica [TAX:630]	Yersinia enterocolitica	#N/A
NC_019716.1	Enterobacteria phage mEp460	44510	50.88	59	mEp460	NON	dsDNA viruses, no RNA stage	Caudovirales	Siphoviridae	unclassified Siphoviridae	#REF!	mEp460	Bacteria	Proteobacteria	Gammaproteobacteria	Enterobacterales	Enterobacteriaceae	Escherichia	Escherichia coli [TAX:562]	Escherichia coli	#N/A
NC_018843.1	Salmonella phage SSU5	103299	51.11	130	SSU5	NON	dsDNA viruses, no RNA stage	Caudovirales	Siphoviridae	unclassified Siphoviridae	#REF!	SSU5	Bacteria	Proteobacteria	Gammaproteobacteria	Enterobacterales	Enterobacteriaceae	Salmonella	Salmonella enterica subsp. enterica serovar Typhimurium str. LT2 [TAX:99287]	Salmonella enterica	#N/A
NC_029028.1	Enterobacteria phage JenP1	60754	43.23	87	JenP1	NON	dsDNA viruses, no RNA stage	Caudovirales	Siphoviridae	Nonagvirus	#REF!	JenP1	Bacteria	Proteobacteria	Gammaproteobacteria	Enterobacterales	Enterobacteriaceae	Escherichia	Escherichia coli K-12 [TAX:83333]	Escherichia coli	#N/A
NC_028776.1	Enterobacteria phage CAjan	59670	44.71	91	CAjan	NON	dsDNA viruses, no RNA stage	Caudovirales	Siphoviridae	Seuratvirus	#REF!	CAjan	Bacteria	Proteobacteria	Gammaproteobacteria	Enterobacterales	Enterobacteriaceae	Escherichia	Escherichia coli K-12 [TAX:83333]	Escherichia coli	#N/A
NC_019545.1	Salmonella phage SPN3UB	47355	49.61	71	SPN3UB	NON	dsDNA viruses, no RNA stage	Caudovirales	Siphoviridae	unclassified Siphoviridae	#REF!	SPN3UB	Bacteria	Proteobacteria	Gammaproteobacteria	Enterobacterales	Enterobacteriaceae	Salmonella	Salmonella enterica subsp. enterica serovar Typhimurium [TAX:90371]	Salmonella enterica	#N/A
NC_005857.1	Klebsiella phage phiKO2	51601	51.49	64	phiKO2	NON	dsDNA viruses, no RNA stage	Caudovirales	Siphoviridae	unclassified Siphoviridae	#REF!	phiKO2	Bacteria	Proteobacteria	Gammaproteobacteria	Enterobacterales	Enterobacteriaceae	Klebsiella	Klebsiella oxytoca [TAX:571]	Klebsiella oxytoca	#N/A
NC_016158.1	Escherichia phage HK639	49576	52.45	76	HK639	NON	dsDNA viruses, no RNA stage	Caudovirales	Siphoviridae	unclassified Siphoviridae	#REF!	HK639	Bacteria	Proteobacteria	Gammaproteobacteria	Enterobacterales	Enterobacteriaceae	Escherichia	Escherichia coli [TAX:562]	Escherichia coli	#N/A
NC_009552.2	Geobacillus virus E2	40863	44.79	71	E2	NON	dsDNA viruses, no RNA stage	Caudovirales	Siphoviridae	unclassified Siphoviridae	#REF!	E2	Bacteria	Firmicutes	Bacilli	Bacillales	Bacillaceae	Geobacillus	Geobacillus [TAX:129337]	Bacillus anthracis	#N/A
NC_018454.1	Cronobacter phage phiES15	39974	53.54	52	phiES15	NON	dsDNA viruses, no RNA stage	Caudovirales	Siphoviridae	unclassified Siphoviridae	#REF!	phiES15	Bacteria	Proteobacteria	Gammaproteobacteria	Enterobacterales	Enterobacteriaceae	Cronobacter	Cronobacter sakazakii ES15 [TAX:1138308]	Cronobacter sakazakii	#N/A
NC_015296.1	Salmonella phage Vi01	157061	45.22	208	Vi1	NON	dsDNA viruses, no RNA stage	Caudovirales	Ackermannviridae	Vi1virus	#REF!	Vi1	Bacteria	Proteobacteria	Gammaproteobacteria	Enterobacterales	Enterobacteriaceae	Salmonella	Salmonella enterica subsp. enterica serovar Typhi [TAX:90370]	Salmonella enterica	#N/A
NC_001609.1	Enterobacteria phage P4	11624	49.53	14	P4	NON	dsDNA viruses, no RNA stage	Caudovirales	unclassified Caudovirales		#REF!	P4	Bacteria	Proteobacteria	Gammaproteobacteria	Enterobacterales	Enterobacteriaceae	Escherichia	Escherichia virus P2 [TAX:10679]	Escherichia coli	line 349 ATT is not a valid start codon
NC_023575.1	Pseudomonas phage vB_PaeP_Tr60_Ab31	45550	57.11	69	vB_PaeP_Tr60_Ab31	NON	dsDNA viruses, no RNA stage	unclassified dsDNA phages			#REF!	vB_PaeP_Tr60_Ab31	Bacteria	Proteobacteria	Gammaproteobacteria	Pseudomonadales	Pseudomonadaceae	Pseudomonas	Pseudomonas aeruginosa [TAX:287]	Pseudomonas aeruginosa	#N/A
NC_020850.1	Vibrio phage VBM1 genomic sequence	38374	42.26	56	VBM1	NON	dsDNA viruses, no RNA stage	unclassified dsDNA phages			#REF!	VBM1	Bacteria	Proteobacteria	Gammaproteobacteria	Vibrionales	Vibrionaceae	Vibrio	Vibrio parahaemolyticus RIMD 2210633 [TAX:223926]	Vibrio parahaemolyticus	line 946 Gene sequence length must be a nonzero multiple of 3, but is '334'/TGA is not a valid start codon/Invalid gene sequence
NC_010391.1	Salmonella phage Fels-1	42723	51.56	52	Fels-1	NON	unclassified bacterial viruses				#REF!	Fels-1	Bacteria	Proteobacteria	Gammaproteobacteria	Enterobacterales	Enterobacteriaceae	Salmonella	Salmonella enterica subsp. enterica serovar Typhimurium str. LT2 [TAX:99287]	Salmonella enterica	#N/A
NC_001954.1	Enterobacteria phage If1	8454	43.71	10	If1	NON	ssDNA viruses		Inoviridae	Escherichia virus If1	#REF!	If1	Bacteria	Proteobacteria	Gammaproteobacteria	Enterobacterales	Enterobacteriaceae	Escherichia	Escherichia coli [TAX:562]	Escherichia coli	#N/A
NC_006294.1	Vibrio phage KSF-1phi	7107	44.38	12	KSF1	NON	ssDNA viruses		Inoviridae	Vibrio virus KSF1	#REF!	KSF1	Bacteria	Proteobacteria	Gammaproteobacteria	Vibrionales	Vibrionaceae	Vibrio	Vibrio cholerae [TAX:666]	Vibrio cholerae	#N/A
NC_001332.1	Enterobacteria phage I2-2	6744	42.72	9	I22	NON	ssDNA viruses		Inoviridae	Lineavirus	#REF!	I22	Bacteria	Proteobacteria	Gammaproteobacteria	Enterobacterales	Enterobacteriaceae	Escherichia	Escherichia coli [TAX:562]	Escherichia coli	#N/A
NC_025824.1	Enterobacteria phage fd strain 478	6408	40.89	10	fd	NON	ssDNA viruses		Inoviridae	unclassified Inovirus	#REF!	fd	Bacteria	Proteobacteria	Gammaproteobacteria	Enterobacterales	Enterobacteriaceae	Escherichia	Escherichia coli [TAX:562]	Escherichia coli	#N/A
