# Supplementary material for: Comparative genomic analysis of 142 bacteriophages infecting Salmonella enterica subsp. enterica
Source: BMC Genomics. 2020 May 26;21:374. doi: 10.1186/s12864-020-6765-z (PMC7251866; doi:10.1186/s12864-020-6765-z)
Supplement: Supplementary file 3 — Additional file 3: Table S2. Nucleotide similarities between pairs of Salmonella prophage genomes (n = 142). [file 12864_2020_6765_MOESM3_ESM.xlsx]

## Sheet: Table S2
Table S2: Nucleotide identity between each of the 142 Salmonella phage genomes
Genome I	Cluster	Start/End location	Fragment I Length	Genome II	Start/End location	Fragment II Length	Identity (Fragment I/II) (%)
Shigella_phage_75/02_Stx	F	16836 17399	564	Shigella_phage_Ss-VASD	15030 14466	565	98.41
Shigella_phage_75/02_Stx	F	16836 17399	564	Escherichia_phage_P13374	13163 12599	565	98.41
Enterobacteria_phage_BP-4795	G	50795 50897	103	Enterobacteria_phage_BP-4795	57042 56940	103	98.06
Enterobacteria_phage_BP-4795	G	56940 57042	103	Enterobacteria_phage_BP-4795	50897 50795	103	98.06
Enterobacteria_phage_BP-4795	G	52290 53599	1310	Enterobacteria_phage_VT2phi_272	34213 32904	1310	96.79
Enterobacteria_phage_BP-4795	G	52290 53600	1311	Stx2-converting_phage_1717	35450 34139	1312	96.57
Enterobacteria_phage_BP-4795	G	49450 50652	1203	Enterobacteria_phage_VT2phi_272	34213 33011	1203	96.26
Enterobacteria_phage_BP-4795	G	49450 50652	1203	Stx2-converting_phage_1717	35450 34248	1203	96.1
Enterobacteria_phage_BP-4795	G	50907 51032	126	Enterobacteria_phage_BP-4795	55892 55774	119	88.1
Enterobacteria_phage_BP-4795	G	55774 55892	119	Enterobacteria_phage_BP-4795	51032 50907	126	88.1
Stx2-converting_phage_1717	G	21077 21183	107	Shigella_phage_Ss-VASD	14572 14466	107	100
Stx2-converting_phage_1717	G	21077 21183	107	Escherichia_phage_P13374	12705 12599	107	100
Stx2-converting_phage_1717	G	21077 21183	107	Enterobacteria_phage_VT2phi_272	5133 5027	107	100
Cronobacter_phage_ENT39118	H	12878 18564	5687	Enterobacteria_phage_mEpX2	5687 1	5687	94.21
Cronobacter_phage_ENT39118	H	12360 18564	6205	Enterobacteria_phage_HK446	6205 1	6205	94.2
Cronobacter_phage_ENT39118	H	12878 18613	5736	Bacteriophage_HK022	5736 1	5736	94.18
Cronobacter_phage_ENT39118	H	12360 18613	6254	Escherichia_phage_HK75	6254 1	6254	94.18
Cronobacter_phage_ENT39118	H	12360 18613	6254	Enterobacteria_phage_HK633	6257 4	6254	94.12
Cronobacter_phage_ENT39118	H	11399 18564	7166	Enterobacterial_phage_mEp390	7169 1	7169	94.1
Cronobacter_phage_ENT39118	H	12360 18564	6205	Enterobacteria_phage_mEpX1	6205 1	6205	94.09
Cronobacter_phage_ENT39118	H	12360 18564	6205	Enterobacteria_phage_HK106	6205 1	6205	93.59
Cronobacter_phage_ENT39118	H	12412 18613	6202	Enterobacteria_phage_HK97	6202 1	6202	93.58
Cronobacter_phage_ENT39118	H	18767 19320	554	Enterobacteria_phage_HK97	39578 39026	553	92.6
Cronobacter_phage_ENT39118	H	18565 19435	871	Enterobacterial_phage_mEp390	40029 39159	871	92.43
Cronobacter_phage_ENT39118	H	18565 19320	756	Enterobacteria_phage_HK106	41468 40710	759	90.12
Cronobacter_phage_ENT39118	H	18565 19320	756	Enterobacteria_phage_mEpX1	41567 40812	756	90.11
Cronobacter_phage_ENT39118	H	18565 19320	756	Enterobacteria_phage_mEpX2	38759 38002	758	89.71
Cronobacter_phage_ENT39118	H	18565 19320	756	Enterobacteria_phage_HK446	39026 38272	755	89.7
Cronobacter_phage_ENT39118	H	18614 19320	707	Bacteriophage_HK022	40751 40044	708	89.28
Cronobacter_phage_ENT39118	H	18614 19320	707	Escherichia_phage_HK75	36661 35950	712	88.92
Cronobacter_phage_ENT39118	H	18624 19858	1235	Enterobacteria_phage_HK633	41528 40293	1236	88.77
Cronobacter_phage_ENT39118	H	19567 19859	293	Enterobacterial_phage_mEp390	39027 38735	293	87.03
Cronobacter_phage_ENT39118	H	19961 21318	1358	Enterobacterial_phage_mEp390	38081 36724	1358	85.58
Bacteriophage_HK022	H	1 5736	5736	Cronobacter_phage_ENT39118	18613 12878	5736	94.18
Enterobacteria_phage_mEp043_c-1	I	25073 25281	209	Enterobacteria_phage_HK225	39234 39026	209	93.3
Enterobacteria_phage_mEp043_c-1	I	25070 25281	212	Enterobacteria_phage_phi80	38536 38325	212	91.51
Bacteriophage_WPhi	K	270 13285	13016	Escherichia_phage_pro147	22094 9079	13016	97.7
Bacteriophage_WPhi	K	24495 28493	3999	Escherichia_phage_pro147	30688 26690	3999	97.25
Bacteriophage_WPhi	K	15653 18917	3265	Escherichia_phage_pro147	6913 3649	3265	96.88
Bacteriophage_WPhi	K	19397 22529	3133	Escherichia_phage_pro147	3169 37	3133	95.73
Bacteriophage_WPhi	K	13815 14477	663	Escherichia_phage_pro147	8513 7863	651	87.63
Bacteriophage_WPhi	K	13667 14385	719	Enterobacteria_phage_P1	35081 34363	719	86.23
Enterobacteria_phage_Fels-2	K	7717 7879	163	Enterobacteria_phage_Fels-2	10458 10296	163	98.77
Enterobacteria_phage_Fels-2	K	10296 10458	163	Enterobacteria_phage_Fels-2	7879 7717	163	98.77
Enterobacteria_phage_Fels-2	K	1 7285	7285	Salmonella_phage_RE-2010	34093 26809	7285	97.78
Enterobacteria_phage_Fels-2	K	10440 13705	3266	Salmonella_phage_RE-2010	24317 21052	3266	97.27
Enterobacteria_phage_Fels-2	K	15550 22480	6931	Salmonella_phage_RE-2010	18719 11813	6907	95.86
Enterobacteria_phage_Fels-2	K	13834 15156	1323	Salmonella_phage_RE-2010	20061 18739	1323	92.22
Enterobacteria_phage_Fels-2	K	24405 28355	3951	Salmonella_phage_RE-2010	9857 5907	3951	90.69
Enterobacteria_phage_Fels-2	K	30906 31816	911	Salmonella_phage_RE-2010	4060 3150	911	84.21
Enterobacteria_phage_Fels-2	K	29097 30124	1028	Salmonella_phage_RE-2010	5174 4147	1028	82.66
Enterobacteria_phage_Fels-2	K	32417 33524	1108	Salmonella_phage_RE-2010	2544 1438	1107	81.14
Enterobacteria_phage_P2	K	269 9369	9101	Escherichia_phage_pro147	22094 12994	9101	97.47
Enterobacteria_phage_P2	K	17626 24342	6717	Escherichia_phage_pro147	6756 38	6719	97.2
Enterobacteria_phage_P2	K	26291 30301	4011	Escherichia_phage_pro147	30700 26690	4011	97.16
Enterobacteria_phage_P2	K	10308 14158	3851	Escherichia_phage_pro147	12929 9079	3851	96.7
Enterobacteria_phage_P88	K	23249 24273	1025	Escherichia_phage_pro147	9957 8933	1025	92
Escherichia_phage_pro147	K	9079 22094	13016	Bacteriophage_WPhi	13285 270	13016	97.7
Escherichia_phage_pro147	K	9776 22094	12319	Enterobacteria_phage_fiAA91-ss	12589 271	12319	97.57
Escherichia_phage_pro147	K	12994 22094	9101	Enterobacteria_phage_P2	9369 269	9101	97.47
Escherichia_phage_pro147	K	10733 22094	11362	Escherichia_phage_pro483	18761 7400	11362	97.39
Escherichia_phage_pro147	K	26690 30688	3999	Bacteriophage_WPhi	28493 24495	3999	97.25
Escherichia_phage_pro147	K	38 6756	6719	Enterobacteria_phage_P2	24342 17626	6717	97.2
Escherichia_phage_pro147	K	37 6913	6877	Enterobacteria_phage_fiAA91-ss	22670 15795	6876	97.17
Escherichia_phage_pro147	K	26690 30700	4011	Enterobacteria_phage_P2	30301 26291	4011	97.16
Escherichia_phage_pro147	K	26696 30688	3993	Enterobacteria_phage_fiAA91-ss	30765 26773	3993	97.12
Escherichia_phage_pro147	K	10448 22094	11647	Yersinia_phage_L-413C	11917 271	11647	97.11
Escherichia_phage_pro147	K	26933 30968	4036	Escherichia_phage_pro483	5735 1700	4036	97.03
Escherichia_phage_pro147	K	3649 6821	3173	Escherichia_phage_pro483	25590 22417	3174	96.94
Escherichia_phage_pro147	K	3649 6913	3265	Bacteriophage_WPhi	18917 15653	3265	96.88
Escherichia_phage_pro147	K	9079 12929	3851	Enterobacteria_phage_P2	14158 10308	3851	96.7
Escherichia_phage_pro147	K	26690 30700	4011	Yersinia_phage_L-413C	29107 25097	4011	96.51
Escherichia_phage_pro147	K	26934 30700	3767	Salmonella_phage_FSL_SP-004	27015 23249	3767	96.28
Escherichia_phage_pro147	K	1 3169	3169	Escherichia_phage_pro483	29237 26070	3168	96.15
Escherichia_phage_pro147	K	31244 32675	1432	Escherichia_phage_pro483	1432 1	1432	96.09
Escherichia_phage_pro147	K	37 6913	6877	Yersinia_phage_L-413C	23158 16283	6876	96.08
Escherichia_phage_pro147	K	37 3169	3133	Bacteriophage_WPhi	22529 19397	3133	95.73
Escherichia_phage_pro147	K	8933 9957	1025	Enterobacteria_phage_P88	24273 23249	1025	92
Escherichia_phage_pro147	K	7850 8820	971	Yersinia_phage_L-413C	15211 14241	971	90.63
Escherichia_phage_pro147	K	7863 8513	651	Bacteriophage_WPhi	14477 13815	663	87.63
Escherichia_phage_pro147	K	7848 8544	697	Enterobacteria_phage_P2	15364 14657	708	86.6
Escherichia_phage_pro147	K	7943 8669	727	Enterobacteria_phage_P88	25371 24645	727	86.24
Escherichia_phage_pro147	K	18549 19211	663	Salmonella_phage_FSL_SP-004	3762 3100	663	83.76
Escherichia_phage_pro147	K	17727 17989	263	Salmonella_phage_SEN1	4665 4403	263	83.65
Escherichia_phage_pro147	K	21193 21545	353	Salmonella_phage_SEN1	1180 825	356	83.15
Escherichia_phage_pro147	K	17727 17989	263	Salmonella_phage_FSL_SP-004	4602 4340	263	82.89
Escherichia_phage_pro147	K	21193 21545	353	Salmonella_phage_FSL_SP-004	1117 762	356	82.63
Escherichia_phage_pro147	K	18549 21081	2533	Salmonella_phage_SEN1	3825 1301	2525	82.51
Escherichia_phage_pro147	K	18549 21101	2553	Bacteriophage_186	4543 1999	2545	82.47
Escherichia_phage_pro147	K	18549 21101	2553	Enterobacteria_phage_PsP3	4545 2001	2545	82.45
Escherichia_phage_pro147	K	21187 21545	359	Enterobacteria_phage_PsP3	1187 826	362	82.32
Escherichia_phage_pro147	K	5531 6756	1226	Salmonella_phage_FSL_SP-004	15242 14029	1214	81.3
Escherichia_phage_pro147	K	14882 16024	1143	Salmonella_phage_SEN1	7503 6359	1145	80.87
Escherichia_phage_pro147	K	15734 16021	288	Bacteriophage_186	7366 7079	288	80.69
Escherichia_phage_pro147	K	5531 6756	1226	Salmonella_phage_SEN1	15088 13866	1223	80.6
Escherichia_phage_pro483	K	7400 18761	11362	Escherichia_phage_pro147	22094 10733	11362	97.39
Escherichia_phage_pro483	K	1700 5735	4036	Escherichia_phage_pro147	30968 26933	4036	97.03
Escherichia_phage_pro483	K	22417 25590	3174	Escherichia_phage_pro147	6821 3649	3173	96.94
Escherichia_phage_pro483	K	26070 29237	3168	Escherichia_phage_pro147	3169 1	3169	96.15
Escherichia_phage_pro483	K	1 1432	1432	Escherichia_phage_pro147	32675 31244	1432	96.09
Yersinia_phage_L-413C	K	271 11917	11647	Escherichia_phage_pro147	22094 10448	11647	97.11
Yersinia_phage_L-413C	K	25097 29107	4011	Escherichia_phage_pro147	30700 26690	4011	96.51
Yersinia_phage_L-413C	K	16283 23158	6876	Escherichia_phage_pro147	6913 37	6877	96.08
Yersinia_phage_L-413C	K	14241 15211	971	Escherichia_phage_pro147	8820 7850	971	90.63
Phage_Gifsy-1	M	41631 44002	2372	Salmonella_phage_SPN3UB	34169 31798	2372	99.24
Phage_Gifsy-1	M	35114 46781	11668	Phage_Gifsy-2	13236 1620	11617	99.14
Phage_Gifsy-1	M	40317 40767	451	Salmonella_phage_SEN34	30449 29999	451	98.45
Phage_Gifsy-1	M	35125 36600	1476	Salmonella_phage_SEN34	37703 36228	1476	98.37
Phage_Gifsy-1	M	1 275	275	Salmonella_phage_SPN3UB	27266 26992	275	97.82
Phage_Gifsy-1	M	30393 31676	1284	Salmonella_phage_SEN34	40245 38969	1277	97.27
Phage_Gifsy-1	M	37001 37372	372	Salmonella_phage_SPN3UB	41321 40949	373	97.05
Phage_Gifsy-1	M	7331 9811	2481	Phage_Gifsy-2	39506 37025	2482	97.02
Phage_Gifsy-1	M	30653 32783	2131	Phage_Gifsy-2	17699 15553	2147	97.02
Phage_Gifsy-1	M	5429 5629	201	Salmonella_phage_SEN34	22557 22357	201	97.01
Phage_Gifsy-1	M	35925 36600	676	Salmonella_phage_SPN3UB	42322 41647	676	96.6
Phage_Gifsy-1	M	38177 40767	2591	Salmonella_phage_SPN3UB	37720 35130	2591	96.41
Phage_Gifsy-1	M	46512 46787	276	Salmonella_phage_SEN34	25111 24836	276	96.38
Phage_Gifsy-1	M	36910 37036	127	Salmonella_phage_SEN34	35934 35808	127	96.06
Phage_Gifsy-1	M	7347 8564	1218	Salmonella_phage_Fels-1	37691 36474	1218	95.16
Phage_Gifsy-1	M	43986 48487	4502	Salmonella_phage_SPN3UB	31772 27271	4502	93.69
Phage_Gifsy-1	M	9343 10200	858	Salmonella_phage_Fels-1	35952 35095	858	93.47
Phage_Gifsy-1	M	6177 7229	1053	Salmonella_phage_Fels-1	38861 37809	1053	92.89
Phage_Gifsy-1	M	4907 6291	1385	Salmonella_phage_SEN4	14820 13436	1385	92.56
Phage_Gifsy-1	M	4907 6291	1385	Salmonella_phage_SEN5	14820 13436	1385	92.56
Phage_Gifsy-1	M	14788 17360	2573	Phage_Gifsy-2	30659 28087	2573	91.24
Phage_Gifsy-1	M	4907 5365	459	Salmonella_phage_RE-2010	25786 25328	459	88.89
Phage_Gifsy-1	M	33729 34082	354	Enterobacteria_phage_Min27	20033 19680	354	88.14
Phage_Gifsy-1	M	6177 7229	1053	Phage_Gifsy-2	40726 39608	1119	87.78
Phage_Gifsy-1	M	33733 34082	350	Enterobacteria_phage_YYZ-2008	17031 16683	349	87.46
Phage_Gifsy-1	M	4907 5365	459	Phage_Gifsy-2	41191 40727	465	87.37
Phage_Gifsy-1	M	41795 42183	389	Enterobacteria_phage_HK225	29909 29520	390	85.68
Phage_Gifsy-1	M	4800 5339	540	Salmonella_phage_Fels-1	39433 38888	546	82.85
Phage_Gifsy-1	M	12756 13639	884	Enterobacteria_phage_mEp460	14432 13544	889	81.61
Phage_Gifsy-1	M	12756 13639	884	Enterobacteria_phage_lambda	14969 14082	888	80.85
Phage_Gifsy-1	M	12756 13639	884	Phage_cdtI_DNA	14632 13745	888	80.58
Phage_Gifsy-2	M	1620 13236	11617	Phage_Gifsy-1	46781 35114	11668	99.14
Phage_Gifsy-2	M	10143 10353	211	Enterobacteria_phage_ST64T	8191 7980	212	97.64
Phage_Gifsy-2	M	10143 10353	211	Salmonella_phage_vB_SemP_Emek	25170 24960	211	97.63
Phage_Gifsy-2	M	15553 17699	2147	Phage_Gifsy-1	32783 30653	2131	97.02
Phage_Gifsy-2	M	37025 39506	2482	Phage_Gifsy-1	9811 7331	2481	97.02
Phage_Gifsy-2	M	39874 40726	853	Phage_Gifsy-1	7029 6177	853	94.37
Phage_Gifsy-2	M	28087 30659	2573	Phage_Gifsy-1	17360 14788	2573	91.24
Phage_Gifsy-2	M	40727 41191	465	Phage_Gifsy-1	5365 4907	459	87.37
Salmonella_phage_SJ46	P	102074 103445	1372	Enterobacteria_phage_P1	67133 65762	1372	98.91
Salmonella_phage_SJ46	P	5203 13103	7901	Enterobacteria_phage_P1	61312 53412	7901	98.86
Salmonella_phage_SJ46	P	84786 99295	14510	Enterobacteria_phage_P1	84543 70029	14515	98.44
Salmonella_phage_SJ46	P	39563 42865	3303	Enterobacteria_phage_P1	27545 24246	3300	98.43
Salmonella_phage_SJ46	P	44360 56352	11993	Enterobacteria_phage_P1	21740 9749	11992	98.37
Salmonella_phage_SJ46	P	14995 17289	2295	Enterobacteria_phage_P1	51504 49210	2295	98
Salmonella_phage_SJ46	P	19736 22951	3216	Enterobacteria_phage_P1	46628 43413	3216	97.7
Salmonella_phage_SJ46	P	1 2864	2864	Enterobacteria_phage_P1	65761 62900	2862	97.45
Salmonella_phage_SJ46	P	72677 77655	4979	Enterobacteria_phage_P1	91852 86875	4978	97.23
Salmonella_phage_SJ46	P	33881 38227	4347	Enterobacteria_phage_P1	31893 27546	4348	97.22
Salmonella_phage_SJ46	P	99271 101488	2218	Enterobacteria_phage_P1	69774 67560	2215	96.76
Salmonella_phage_SJ46	P	67114 69728	2615	Enterobacteria_phage_P1	2615 1	2615	96.52
Salmonella_phage_SJ46	P	78599 79872	1274	Enterobacteria_phage_P1	86454 85182	1273	96.47
Salmonella_phage_SJ46	P	57690 58481	792	Enterobacteria_phage_P1	3401 2609	793	96.22
Salmonella_phage_SJ46	P	17419 18359	941	Enterobacteria_phage_P1	49083 48142	942	95.34
Salmonella_phage_SJ46	P	69729 72090	2362	Enterobacteria_phage_P1	94800 92439	2362	94.96
Salmonella_phage_SJ46	P	23903 29881	5979	Enterobacteria_phage_P1	42467 36474	5994	94.92
Salmonella_phage_SJ46	P	29869 30033	165	Enterobacteria_phage_Fels-2	10460 10296	165	94.55
Salmonella_phage_SJ46	P	84409 84517	109	Enterobacteria_phage_P1	85040 84932	109	94.5
Salmonella_phage_SJ46	P	31540 32347	808	Salmonella_phage_ST64B	18796 17989	808	94.31
Salmonella_phage_SJ46	P	38299 38942	644	Enterobacteria_phage_If1	7055 6412	644	93.79
Salmonella_phage_SJ46	P	42897 43675	779	Enterobacteria_phage_P1	22531 21747	785	93.76
Salmonella_phage_SJ46	P	32439 33097	659	Salmonella_phage_ST64B	17879 17221	659	92.12
Salmonella_phage_SJ46	P	31540 33103	1564	Salmonella_phage_118970_sal3	56706 55125	1582	89.27
Salmonella_phage_SJ46	P	31540 33103	1564	Salmonella_phage_118970_sal3	17114 15535	1580	89.14
Salmonella_phage_SJ46	P	23160 23721	562	Enterobacteria_phage_P1	43228 42667	562	87.72
Enterobacteria_phage_Phi1		62478 62585	108	Enterobacteria_phage_Phi1	150035 149926	110	92.73
Enterobacteria_phage_Phi1		149926 150035	110	Enterobacteria_phage_Phi1	62585 62478	108	92.73
Enterobacteria_phage_phi92		131398 131736	339	Escherichia_phage_phAPEC8	137190 136852	339	93.22
Escherichia_phage_phAPEC8		136852 137190	339	Enterobacteria_phage_phi92	131736 131398	339	93.22
Escherichia_phage_TL-2011b		9746 10285	540	Stx2-converting_phage_1717	4072 3533	540	98.7
Escherichia_phage_TL-2011b		10409 10650	242	Enterobacteria_phage_mEp460	27009 26768	242	98.35
Escherichia_phage_TL-2011b		9746 10285	540	Enterobacteria_phage_YYZ-2008	3595 3058	538	98.15
Escherichia_phage_TL-2011b		9746 10410	665	Shigella_phage_Ss-VASD	7087 6423	665	97.59
Escherichia_phage_TL-2011b		9746 10410	665	Shigella_phage_75/02_Stx	57786 57122	665	97.44
Escherichia_phage_TL-2011b		9746 10410	665	Shigella_phage_POCJ13	59629 58965	665	97.44
Escherichia_phage_TL-2011b		10598 10809	212	Enterobacteria_phage_Sf101	20667 20456	212	96.7
Escherichia_phage_TL-2011b		8866 9100	235	Escherichia_phage_P13374	6973 6739	235	96.6
Escherichia_phage_TL-2011b		32015 32267	253	Escherichia_phage_TL-2011b	33649 33397	253	96.44
Escherichia_phage_TL-2011b		33397 33649	253	Escherichia_phage_TL-2011b	32267 32015	253	96.44
Escherichia_phage_TL-2011b		10597 10835	239	Enterobacteria_phage_VT2-Sakai	58576 58338	239	96.23
Escherichia_phage_TL-2011b		10597 10835	239	Enterobacteria_phage_933W	59535 59297	239	96.23
Escherichia_phage_TL-2011b		10597 10835	239	Enterobacteria_phage_Min27	61234 60996	239	96.23
Escherichia_phage_TL-2011b		10271 10413	143	Stx2-converting_phage_86	42489 42347	143	95.8
Escherichia_phage_TL-2011b		10370 10809	440	Enterobacteria_phage_HK620	2517 2078	440	95.23
Escherichia_phage_TL-2011b		10370 10809	440	Enterobacteria_phage_HK633	23323 22884	440	95.23
Escherichia_phage_TL-2011b		8867 8976	110	Salmonella_phage_ST160	6770 6661	110	94.55
Escherichia_phage_TL-2011b		10597 10824	228	Bacteriophage_HK022	23225 22998	228	94.3
Escherichia_phage_TL-2011b		10606 10835	230	Salmonella_phage_SJ46	82056 81827	230	93.48
Escherichia_phage_TL-2011b		10271 10410	140	Escherichia_phage_P13374	5899 5760	140	92.86
Escherichia_phage_TL-2011b		9205 9412	208	Stx2-converting_phage_86	43052 42866	187	87.02
Escherichia_phage_TL-2011b		9205 9412	208	Enterobacteria_phage_VT2-Sakai	4117 3931	187	86.54
Escherichia_phage_TL-2011b		9205 9412	208	Enterobacteria_phage_933W	4118 3932	187	86.54
Escherichia_phage_TL-2011b		9205 9412	208	Enterobacteria_phage_Min27	4118 3932	187	86.54
Salmonella_phage_E1		43322 43619	298	Enterobacteria_phage_Sf101	21657 21357	301	85.25
Salmonella_phage_E1		43348 43638	291	Enterobacteria_phage_IME10	2719 2426	294	84.51
Salmonella_phage_epsilon34		25187 25559	373	Salmonella_phage_SPN1S	38214 37842	373	100
Salmonella_phage_epsilon34		23096 25204	2109	Enterobacteria_phage_epsilon15	39302 37194	2109	98.67
Salmonella_phage_Fels-1		36474 37691	1218	Phage_Gifsy-1	8564 7347	1218	95.16
Salmonella_phage_Fels-1		35095 35952	858	Phage_Gifsy-1	10200 9343	858	93.47
Salmonella_phage_Fels-1		37809 38861	1053	Phage_Gifsy-1	7229 6177	1053	92.88
Salmonella_phage_FSL_SP-004		23249 27015	3767	Escherichia_phage_pro147	30700 26934	3767	96.28
Salmonella_phage_IME207		46330 46589	260	Enterobacteria_phage_Sf101	21623 21364	260	91.19
Salmonella_phage_RE-2010		26809 34093	7285	Enterobacteria_phage_Fels-2	7285 1	7285	97.78
Salmonella_phage_RE-2010		21052 24317	3266	Enterobacteria_phage_Fels-2	13705 10440	3266	97.27
Salmonella_phage_RE-2010		11813 18719	6907	Enterobacteria_phage_Fels-2	22480 15550	6931	95.86
Salmonella_phage_RE-2010		18739 20061	1323	Enterobacteria_phage_Fels-2	15156 13834	1323	92.22
Salmonella_phage_RE-2010		5907 9857	3951	Enterobacteria_phage_Fels-2	28355 24405	3951	90.69
Salmonella_phage_RE-2010		3150 4060	911	Enterobacteria_phage_Fels-2	31816 30906	911	84.21
Salmonella_phage_RE-2010		4147 5174	1028	Enterobacteria_phage_Fels-2	30124 29097	1028	82.66
Salmonella_phage_RE-2010		1438 2544	1107	Enterobacteria_phage_Fels-2	33524 32417	1108	81.14
Salmonella_phage_SEN34		36228 37703	1476	Phage_Gifsy-1	36600 35125	1476	98.37
Salmonella_phage_SEN34		38969 40245	1277	Phage_Gifsy-1	31676 30393	1284	97.27
Salmonella_phage_SEN34		22357 22557	201	Phage_Gifsy-1	5629 5429	201	97.01
Salmonella_phage_SPN1S		37842 38214	373	Salmonella_phage_epsilon34	25559 25187	373	100
Salmonella_phage_SPN3UB		37869 38024	156	Salmonella_phage_vB_SemP_Emek	24802 24647	156	98.08
Salmonella_phage_SPN3UB		37869 38024	156	Enterobacteria_phage_ST64T	7822 7667	156	98.08
Salmonella_phage_SPN3UB		26992 27266	275	Phage_Gifsy-1	275 1	275	97.82
Salmonella_phage_SPN3UB		37857 38032	176	Salmonella_phage_c341	23130 22955	176	97.16
Salmonella_phage_SPN3UB		41647 42322	676	Phage_Gifsy-1	36600 35925	676	96.6
Salmonella_phage_SPN3UB		37861 38031	171	Salmonella_phage_118970_sal3	62026 61856	171	96.49
Salmonella_phage_SPN3UB		37861 38031	171	Salmonella_phage_118970_sal3	22435 22265	171	96.49
Salmonella_phage_SPN3UB		27271 34169	6899	Phage_Gifsy-1	48487 41631	6857	95.06
Salmonella_phage_SPN3UB		39445 39556	112	Salmonella_phage_vB_SemP_Emek	23155 23044	112	93.75
Salmonella_phage_SPN3UB		39445 39556	112	Enterobacteria_phage_ST64T	6175 6064	112	93.75
Salmonella_phage_SPN3UB		37856 38032	177	Salmonella_phage_vB_SosS_Oslo	29401 29225	177	90.4
Salmonella_phage_ST64B		17989 18796	808	Salmonella_phage_SJ46	32347 31540	808	94.31
Salmonella_phage_ST64B		17989 18796	808	Enterobacteria_phage_Fels-2	10198 9391	808	93.56
Shigella_phage_SfIV		35186 35954	769	Enterobacteria_phage_P1	23393 22625	769	98.7
Shigella_phage_SfIV		18044 18571	528	Enterobacteria_phage_HK106	20909 20382	528	93.75
Shigella_phage_SfIV		18044 18571	528	Enterobacteria_phage_HK97	20825 20298	528	92.99
Shigella_phage_Ss-VASD		6423 7087	665	Escherichia_phage_TL-2011b	10410 9746	665	97.59
Cronobacter_phage_ENT39118		20669 21072	404	Cronobacter_phage_ENT47670	40760 40357	404	84.94
Cronobacter_phage_ENT39118		21716 22003	288	Salmonella_phage_SPN3UB	46165 45875	291	82.94
Cronobacter_phage_ENT39118		21736 22045	310	Enterobacteria_phage_HK620	17766 17454	313	81.85
Cronobacter_phage_ENT39118		21716 22021	306	Enterobacteria_phage_ST104_DNA	22403 22095	309	81.67
Cronobacter_phage_ENT39118		21716 22034	319	Salmonella_phage_SPN9CC	21734 21413	322	81.37
Cronobacter_phage_ENT39118		21716 22034	319	Salmonella_phage_118970_sal4	22028 21707	322	81.37
Cronobacter_phage_ENT39118		21736 22034	299	Enterobacteria_phage_mEp460	43700 43399	302	81.19
Cronobacter_phage_ENT47670		40357 40760	404	Cronobacter_phage_ENT39118	21072 20669	404	84.94
Escherichia_phage_pro147		9079 9380	302	Escherichia_phage_D108	32304 32003	302	90.43
Escherichia_phage_pro147		7943 8669	727	Escherichia_phage_D108	33524 32798	727	89.27
Escherichia_phage_pro483		19884 20026	143	Enterobacteria_phage_phi80	23879 23737	143	94.41
Escherichia_phage_pro483		19884 20026	143	Enterobacteria_phage_mEp237	22583 22441	143	94.41
Escherichia_phage_pro483		20641 21213	573	Enterobacteria_phage_HK97	20864 20292	573	93.54
Escherichia_phage_pro483		21593 21793	201	Enterobacteria_phage_HK97	19909 19709	201	92.04
Escherichia_phage_pro483		20641 21213	573	Enterobacteria_phage_HK106	20948 20376	573	91.97
Escherichia_phage_pro483		21583 21793	211	Enterobacteria_phage_HK106	20015 19805	211	91.47
Enterobacteria_phage_epsilon15		37194 39302	2109	Salmonella_phage_epsilon34	25204 23096	2109	98.67
Enterobacteria_phage_epsilon15		37310 37424	115	Enterobacteria_phage_ES18	30178 30064	115	98.26
Enterobacteria_phage_epsilon15		38035 38276	242	Salmonella_phage_c341	22538 22297	242	97.11
Enterobacteria_phage_epsilon15		37311 37774	464	Enterobacteria_phage_UAB_Phi20	34748 34285	464	95.26
Enterobacteria_phage_epsilon15		37432 37642	211	Enterobacteria_phage_ES18	29930 29720	211	93.84
Enterobacteria_phage_epsilon15		38629 38751	123	Salmonella_phage_c341	21360 21238	123	93.5
Enterobacteria_phage_epsilon15		38004 38453	450	Enterobacteria_phage_ES18	29374 28925	450	91.35
Enterobacteria_phage_epsilon15		38810 38999	190	Salmonella_Phage_103203_sal5	24502 24313	190	91.05
Enterobacteria_phage_epsilon15		38810 38999	190	Salmonella_phage_SPN9CC	5092 4903	190	91.05
Enterobacteria_phage_epsilon15		38810 38999	190	Salmonella_phage_118970_sal4	5384 5195	190	91.05
Enterobacteria_phage_epsilon15		38810 38993	184	Shigella_phage_75/02_Stx	56960 56777	184	89.67
Enterobacteria_phage_Fels-2		9391 10184	794	Salmonella_phage_118970_sal3	56706 55913	794	95.47
Enterobacteria_phage_Fels-2		9391 10184	794	Salmonella_phage_118970_sal3	17114 16321	794	95.47
Enterobacteria_phage_Fels-2		10296 10460	165	Salmonella_phage_SJ46	30033 29869	165	94.55
Enterobacteria_phage_Fels-2		9391 10198	808	Salmonella_phage_ST64B	18796 17989	808	93.56
Enterobacteria_phage_Fels-2		9932 10198	267	Enterobacteria_phage_PsP3	13971 13705	267	92.13
Enterobacteria_phage_fiAA91-ss		271 12589	12319	Escherichia_phage_pro147	22094 9776	12319	97.57
Enterobacteria_phage_fiAA91-ss		15795 22670	6876	Escherichia_phage_pro147	6913 37	6877	97.17
Enterobacteria_phage_fiAA91-ss		26773 30765	3993	Escherichia_phage_pro147	30688 26696	3993	97.12
Enterobacteria_phage_HK106		20382 20909	528	Shigella_phage_SfIV	18571 18044	528	93.75
Enterobacteria_phage_HK106		1 6205	6205	Cronobacter_phage_ENT39118	18564 12360	6205	93.59
Enterobacteria_phage_HK106		20376 20948	573	Escherichia_phage_pro483	21213 20641	573	91.97
Enterobacteria_phage_HK225		38365 38592	228	Enterobacteria_phage_ES18	29342 29115	228	92.11
Enterobacteria_phage_HK225		38320 38592	273	Salmonella_phage_c341	22582 22310	273	90.18
Enterobacteria_phage_HK446		1 6205	6205	Cronobacter_phage_ENT39118	18564 12360	6205	94.2
Enterobacteria_phage_HK633		40293 41528	1236	Cronobacter_phage_ENT39118	19858 18624	1235	88.77
Enterobacteria_phage_HK97		1 6202	6202	Cronobacter_phage_ENT39118	18613 12412	6202	93.58
Enterobacteria_phage_HK97		20292 20864	573	Escherichia_phage_pro483	21213 20641	573	93.54
Enterobacteria_phage_If1		6412 7055	644	Salmonella_phage_SJ46	38942 38299	644	93.79
Enterobacteria_phage_IME10		2426 2719	294	Salmonella_phage_E1	43638 43348	291	84.51
Enterobacteria_phage_mEp460		26768 27009	242	Escherichia_phage_TL-2011b	10650 10409	242	98.35
Enterobacteria_phage_mEpX1		1 6205	6205	Cronobacter_phage_ENT39118	18564 12360	6205	94.09
Enterobacteria_phage_P1		32214 32836	623	Enterobacteria_phage_P1	36491 35869	623	99.04
Enterobacteria_phage_P1		35869 36491	623	Enterobacteria_phage_P1	32836 32214	623	99.04
Enterobacteria_phage_P1		65762 67133	1372	Salmonella_phage_SJ46	103445 102074	1372	98.91
Enterobacteria_phage_P1		53412 61312	7901	Salmonella_phage_SJ46	13103 5203	7901	98.86
Enterobacteria_phage_P1		22625 23393	769	Shigella_phage_SfIV	35954 35186	769	98.7
Enterobacteria_phage_P1		70029 84543	14515	Salmonella_phage_SJ46	99295 84786	14510	98.44
Enterobacteria_phage_P1		24246 27545	3300	Salmonella_phage_SJ46	42865 39563	3303	98.43
Enterobacteria_phage_P1		9749 21740	11992	Salmonella_phage_SJ46	56352 44360	11993	98.37
Enterobacteria_phage_P1		49210 51504	2295	Salmonella_phage_SJ46	17289 14995	2295	98
Enterobacteria_phage_P1		43413 46628	3216	Salmonella_phage_SJ46	22951 19736	3216	97.7
Enterobacteria_phage_P1		62900 65761	2862	Salmonella_phage_SJ46	2864 1	2864	97.45
Enterobacteria_phage_P1		86875 91852	4978	Salmonella_phage_SJ46	77655 72677	4979	97.23
Enterobacteria_phage_P1		27546 31893	4348	Salmonella_phage_SJ46	38227 33881	4347	97.22
Enterobacteria_phage_P1		67560 69774	2215	Salmonella_phage_SJ46	101488 99271	2218	96.76
Enterobacteria_phage_P1		1 2615	2615	Salmonella_phage_SJ46	69728 67114	2615	96.52
Enterobacteria_phage_P1		85182 86454	1273	Salmonella_phage_SJ46	79872 78599	1274	96.47
Enterobacteria_phage_P1		2609 3401	793	Salmonella_phage_SJ46	58481 57690	792	96.22
Enterobacteria_phage_P1		48142 49083	942	Salmonella_phage_SJ46	18359 17419	941	95.34
Enterobacteria_phage_P1		92439 94800	2362	Salmonella_phage_SJ46	72090 69729	2362	94.96
Enterobacteria_phage_P1		36474 42467	5994	Salmonella_phage_SJ46	29881 23903	5979	94.92
Enterobacteria_phage_P1		84932 85040	109	Salmonella_phage_SJ46	84517 84409	109	94.5
Enterobacteria_phage_P1		35586 35869	284	Enterobacteria_phage_P88	24127 23844	284	94.37
Enterobacteria_phage_P1		21747 22531	785	Salmonella_phage_SJ46	43675 42897	779	93.76
Enterobacteria_phage_P1		33150 35869	2720	Escherichia_phage_D108	34737 32021	2717	92.61
Enterobacteria_phage_P1		33150 35277	2128	Enterobacteria_phage_P88	26584 24457	2128	92.53
Enterobacteria_phage_P1		34363 35081	719	Enterobacteria_phage_P2	15258 14540	719	88.18
Enterobacteria_phage_P1		35586 35869	284	Enterobacteria_phage_P2	14158 13875	284	88.03
Enterobacteria_phage_P1		35586 35867	282	Bacteriophage_WPhi	13285 13004	282	87.94
Enterobacteria_phage_P1		42667 43228	562	Salmonella_phage_SJ46	23721 23160	562	87.72
Enterobacteria_phage_P1		71010 71122	113	Enterobacteria_phage_mEp460	31363 31252	112	87.72
Enterobacteria_phage_P1		71010 71122	113	Phage_cdtI_DNA	34454 34343	112	87.72
Enterobacteria_phage_P1		34363 35081	719	Bacteriophage_WPhi	14385 13667	719	86.23
Enterobacteria_phage_P88		23844 24127	284	Enterobacteria_phage_P1	35869 35586	284	94.37
Enterobacteria_phage_P88		24457 26584	2128	Enterobacteria_phage_P1	35277 33150	2128	92.53
Enterobacteria_phage_P88		4144 4881	738	Enterobacteria_phage_phiP27	3250 2513	738	91.46
Enterobacteria_phage_phiP27		2513 3250	738	Enterobacteria_phage_P88	4881 4144	738	91.46
Enterobacteria_phage_Sf101		21364 21623	260	Salmonella_phage_IME207	46589 46330	260	91.19
Enterobacteria_phage_VT2phi_272		32904 34213	1310	Enterobacteria_phage_BP-4795	53599 52290	1310	96.79
Enterobacterial_phage_mEp390		1 7169	7169	Cronobacter_phage_ENT39118	18564 11399	7166	94.1
Enterobacterial_phage_mEp390		39159 40029	871	Cronobacter_phage_ENT39118	19435 18565	871	92.43
Enterobacterial_phage_mEp390		36724 38081	1358	Cronobacter_phage_ENT39118	21318 19961	1358	85.58
Erwinia_phage_ENT90		1 1427	1427	Erwinia_phage_ENT90	29142 27716	1427	100
Erwinia_phage_ENT90		27716 29142	1427	Erwinia_phage_ENT90	1427 1	1427	100
Erwinia_phage_ENT90		11690 11833	144	Enterobacteria_phage_PsP3	2508 2365	144	90.28
Erwinia_phage_ENT90		11690 12186	497	Salmonella_phage_FSL_SP-004	1725 1229	497	81.24
Erwinia_phage_ENT90		11690 12186	497	Salmonella_phage_SEN1	1788 1292	497	81.24
Escherichia_phage_D108		32021 32858	838	Enterobacteria_phage_P1	35869 35029	841	97.27
Escherichia_phage_P13374		6739 6973	235	Escherichia_phage_TL-2011b	9100 8866	235	96.6
