# Supplementary material for: Comparative genomic analysis of 142 bacteriophages infecting Salmonella enterica subsp. enterica
Source: BMC Genomics. 2020 May 26;21:374. doi: 10.1186/s12864-020-6765-z (PMC7251866; doi:10.1186/s12864-020-6765-z)
Supplement: Supplementary file 4 — Additional file 4: Table S3. Nucleotide identify matrix for 17 clusters of Cluster A-Q. [file 12864_2020_6765_MOESM4_ESM.xlsx]

## Sheet: A
Table S3: Nucleotide identify matrix for 17 clusters of Cluster A-Q
Cluster A		F116	BPP1	BcepC6B
NC_006552.1	F116	100	45.1	51.5
NC_005357.1	BPP1		100	44.8
NC_005887.1	BcepC6B			100

## Sheet: B
Cluster B		KL3	RSY1	KS14	phiE255	BcepMu
NC_015266.1	KL3	100	42.5	63.1	45.6	44.3
NC_025115.1	RSY1		100	41.6	40.7	40.2
NC_015273.1	KS14			100	44.9	43.2
NC_009237.1	phiE255				100	84.3
NC_005882.1	BcepMu					100

## Sheet: C
Cluster C		D3112	DMS3
NC_005178.1	D3112	100	84.4
NC_008717.1	DMS3		100

## Sheet: D
Cluster D		epsilon34	118970_sal4	UAB_Phi20	ST104	SEN22	ST160	g341c	ST64T	103203_sal5	SPN9CC	vB_SemP_Emek	IME10	Sf6	Sf101	HK620
NC_011976.1	epsilon34	100	61.7	71	60.8	70.6	57.9	85.9	58.4	70	62.1	64.1	59.5	53.2	61.1	54.1
NC_030919.1	118970_sal4		100	73.1	82.1	52.5	78.3	58.4	76.6	98.8	92.7	58.8	59.8	49	48.6	54.5
NC_031019.1	UAB_Phi20			100	79.5	65.9	76.6	66.6	76.4	89	71.7	66.1	51.4	48.7	53.7	50.8
NC_005841.1	ST104				100	56.2	81.6	56.9	81.8	78.1	83.9	64.5	62.3	50.5	52.4	52.6
NC_028696.2	SEN22					100	50	66	52.9	64.5	52.7	64	48.9	52.9	54.7	47
NC_014900.1	ST160						100	54	86.9	69.2	74.8	58.2	63.4	49.1	51.1	57.6
NC_013059.1	g341c							100	55.4	67.1	58.6	68	58.8	52.5	58.6	53.1
NC_004348.1	ST64T								100	71	81.1	63.5	64	48.1	50.3	54.2
NC_031946.1	103203_sal5									100	98.1	66.4	53.8	49.7	51.5	50.7
NC_017985.1	SPN9CC										100	59.3	61.5	48.9	48.7	51.3
NC_018275.1	vB_SemP_Emek											100	57.5	50.1	52.7	50.9
NC_019501.1	IME10												100	70.1	62.7	57
NC_005344.1	Sf6													100	55.01	50.3
NC_027398.1	Sf101														100	53.9
NC_002730.1	HK620															100

## Sheet: E
Cluster E		TL-2011b	Tyrion	epsilon15	SPN1S
NC_019445.1	TL-2011b	100	65.5	58.8	59.2
NC_031077.1	Tyrion		100	61.8	70
NC_004775.2	epsilon15			100	73.2
NC_016761.1	SPN1S				100

## Sheet: F
Cluster F		VT2phi_272	Min27	Ss-VASD	POCJ13	933W	VT2-Sakai	P13374	Stx	86
NC_028656.1	VT2phi_272	100	80.5	90.2	74.5	81.7	81.5	92	78	88.5
NC_010237.1	Min27		100	79	75.9	96.8	94	81.7	79.3	85.8
NC_028685.1	Ss-VASD			100	76.8	80.1	80.3	94	80.2	85.7
NC_025434.1	POCJ13				100	76.6	77	75.8	93.7	84.1
NC_000924.1	933W					100	94.2	82.9	80.4	85.9
NC_000902.1	VT2-Sakai						100	83.1	80	85.6
NC_018846.1	P13374							100	80	88
NC_029120.1	Stx								100	83.8
NC_008464.1	86									100

## Sheet: G
Cluster G		BP-4795	YYZ-2008	1717	vB_SosS_Oslo	ES18
NC_004813.1	BP-4795	100	84.7	80.5	44.2	42.3
NC_011356.1	YYZ-2008		100	86.3	44.9	42.7
NC_011357.1	1717			100	44.7	42.5
NC_018279.1	vB_SosS_Oslo				100	65.1
NC_006949.1	ES18					100

## Sheet: H
Cluster H		mEp390	mEpX2	HK75	mEpX1	HK633	HK446	mEp235	HK022	HK97	HK106
NC_019721.1	mEp390	100	60.7	64.3	62.7	63.5	63.8	52	59.8	62.9	63.4
NC_019705.1	mEpX2		100	82.3	75	77	78.1	79.6	86	75.3	76.2
NC_016160.1	HK75			100	84.9	89	83.7	72.2	81.5	84	85
NC_019709.1	mEpX1				100	82	80.8	66.4	74.1	82.5	79.5
NC_019719.1	HK633					100	83.2	68.1	77.5	82.7	84.7
NC_019714.1	HK446						100	65.7	75.4	85.4	84.5
NC_019708.1	mEp235							100	83.8	66.8	68.7
NC_002166.1	HK022								100	77.6	78
NC_002167.1	HK97									100	88
NC_019768.1	HK106										100

## Sheet: I
Cluster I		phi80	HK225	mEp237	c-1
NC_021190.1	phi80	100	70.1	68.2	58
NC_019717.1	HK225		100	81.5	49.2
NC_019704.1	mEp237			100	51.2
NC_019706.1	c-1				100

## Sheet: J
Cluster J		118970_sal3	phiP27	SfII	ST64B	SfIV	SfV
NC_031940.1	118970_sal3	100	59.4	63	89.5	63.3	62.1
NC_003356.1	phiP27		100	62.1	68.2	65.5	57
NC_021857.1	SfII			100	61.2	81.4	83.1
NC_004313.1	ST64B				100	61.7	59
NC_022749.1	SfIV					100	79.5
NC_003444.1	SfV						100

[truncated: 7 more sheets: K, L, M, N, O, P, Q]
