# Supplementary material for: Comparative genomic analysis of 142 bacteriophages infecting Salmonella enterica subsp. enterica
Source: BMC Genomics. 2020 May 26;21:374. doi: 10.1186/s12864-020-6765-z (PMC7251866; doi:10.1186/s12864-020-6765-z)
Supplement: Supplementary file 5 — Additional file 5: Table S4. All the assigned Pham numbers and its color code. [file 12864_2020_6765_MOESM5_ESM.xlsx]

## Sheet: Table S4
Table S4: All the assigned Pham numbers and its color code
Pham No.	Hex code (Colour)
1	#FFFFFF
2	#FFFFFF
3	#FFFFFF
4	#FFFFFF
5	#FFFFFF
6	#e8966f
7	#c2d634
8	#FFFFFF
9	#FFFFFF
10	#FFFFFF
11	#FFFFFF
12	#FFFFFF
13	#FFFFFF
14	#FFFFFF
15	#FFFFFF
16	#FFFFFF
17	#FFFFFF
18	#FFFFFF
19	#FFFFFF
20	#FFFFFF
21	#FFFFFF
22	#FFFFFF
23	#FFFFFF
24	#FFFFFF
25	#6ae789
26	#FFFFFF
27	#04d5c8
28	#4d01e0
29	#FFFFFF
30	#FFFFFF
31	#FFFFFF
32	#FFFFFF
33	#FFFFFF
34	#FFFFFF
35	#6cdf70
36	#FFFFFF
37	#FFFFFF
38	#FFFFFF
39	#ccc053
40	#d52f41
41	#FFFFFF
42	#a03fe8
43	#f539d4
44	#6fd247
45	#cdeb4a
46	#de58f1
47	#FFFFFF
48	#FFFFFF
49	#FFFFFF
50	#FFFFFF
51	#a2e023
52	#FFFFFF
53	#a118ec
54	#FFFFFF
55	#FFFFFF
56	#FFFFFF
57	#2635d5
58	#FFFFFF
59	#FFFFFF
60	#FFFFFF
61	#FFFFFF
62	#ed2300
63	#f565e2
64	#52f263
65	#FFFFFF
66	#6aeed9
67	#FFFFFF
68	#97ef5f
69	#FFFFFF
70	#FFFFFF
71	#c2f224
72	#4f63d2
73	#fb3762
74	#FFFFFF
75	#FFFFFF
76	#FFFFFF
77	#FFFFFF
78	#FFFFFF
79	#FFFFFF
80	#5babd7
81	#21ee09
82	#FFFFFF
83	#dbe70b
84	#3caad6
85	#FFFFFF
86	#3acd9c
87	#e96181
88	#e85c74
89	#45e519
90	#FFFFFF
91	#FFFFFF
92	#FFFFFF
93	#FFFFFF
94	#FFFFFF
95	#FFFFFF
96	#FFFFFF
97	#FFFFFF
98	#FFFFFF
99	#FFFFFF
100	#FFFFFF
101	#FFFFFF
102	#FFFFFF
103	#279bcd
104	#FFFFFF
105	#FFFFFF
106	#FFFFFF
107	#FFFFFF
108	#68f3a4
109	#FFFFFF
110	#FFFFFF
111	#FFFFFF
112	#FFFFFF
113	#FFFFFF
114	#FFFFFF
115	#FFFFFF
116	#FFFFFF
117	#35d4c4
118	#FFFFFF
119	#FFFFFF
120	#d504f8
121	#FFFFFF
122	#FFFFFF
123	#79e46b
124	#37d0b4
125	#FFFFFF
126	#FFFFFF
127	#65b2fe
128	#FFFFFF
129	#5df98e
130	#FFFFFF
131	#FFFFFF
132	#df406e
133	#d84e39
134	#FFFFFF
135	#FFFFFF
136	#FFFFFF
137	#c3f214
138	#FFFFFF
139	#FFFFFF
140	#FFFFFF
141	#FFFFFF
142	#dd5010
143	#b6ea73
144	#FFFFFF
145	#f5ba4a
146	#FFFFFF
147	#FFFFFF
148	#FFFFFF
149	#FFFFFF
150	#FFFFFF
151	#FFFFFF
152	#FFFFFF
153	#FFFFFF
154	#FFFFFF
155	#FFFFFF
156	#FFFFFF
157	#FFFFFF
158	#FFFFFF
159	#60f035
160	#FFFFFF
161	#FFFFFF
162	#FFFFFF
163	#d89751
164	#FFFFFF
165	#FFFFFF
166	#FFFFFF
167	#FFFFFF
168	#FFFFFF
169	#FFFFFF
170	#ed4b9e
171	#ed543f
172	#3c01e6
173	#FFFFFF
174	#FFFFFF
175	#FFFFFF
176	#FFFFFF
177	#e9e956
178	#14d9b9
179	#5dd9e7
180	#30f2cc
181	#FFFFFF
182	#69f9fe
183	#FFFFFF
184	#FFFFFF
185	#FFFFFF
186	#FFFFFF
187	#FFFFFF
188	#FFFFFF
189	#ead433
190	#FFFFFF
191	#eea33c
192	#FFFFFF
193	#44eeac
194	#FFFFFF
195	#24ddc3
196	#FFFFFF
197	#FFFFFF
198	#FFFFFF
199	#FFFFFF
200	#d74126
201	#FFFFFF
202	#6ba0f7
203	#FFFFFF
204	#FFFFFF
205	#FFFFFF
206	#FFFFFF
207	#FFFFFF
208	#FFFFFF
209	#ec4a6d
210	#d74e68
211	#FFFFFF
212	#05d594
213	#FFFFFF
214	#FFFFFF
215	#FFFFFF
216	#FFFFFF
217	#53a3f2
218	#FFFFFF
219	#FFFFFF
220	#FFFFFF
221	#beef53
222	#6384ea
223	#0df7ee
224	#FFFFFF
225	#FFFFFF
226	#FFFFFF
227	#4adb63
228	#FFFFFF
229	#FFFFFF
230	#FFFFFF
231	#d461bf
232	#FFFFFF
233	#38e1ae
234	#64eb95
235	#FFFFFF
236	#FFFFFF
237	#FFFFFF
238	#e102c1
239	#79e46f
240	#FFFFFF
241	#4c6aeb
242	#FFFFFF
243	#FFFFFF
244	#FFFFFF
245	#7336d0
246	#f98b4e
247	#f557f2
248	#FFFFFF
249	#27cda7
250	#1580ce
251	#FFFFFF
252	#FFFFFF
253	#51f8d6
254	#68d3d1
255	#FFFFFF
256	#FFFFFF
257	#FFFFFF
258	#FFFFFF
259	#FFFFFF
260	#FFFFFF
261	#03ce69
262	#FFFFFF
263	#FFFFFF
264	#FFFFFF
265	#FFFFFF
266	#FFFFFF
267	#FFFFFF
268	#FFFFFF
269	#fc2d26
270	#FFFFFF
271	#FFFFFF
272	#FFFFFF
273	#FFFFFF
274	#bb68d7
275	#FFFFFF
276	#FFFFFF
277	#FFFFFF
278	#42e6cf
279	#FFFFFF
280	#b8fa05
281	#FFFFFF
282	#FFFFFF
283	#f2449a
284	#FFFFFF
285	#d5a20a
286	#FFFFFF
287	#FFFFFF
288	#FFFFFF
289	#60e5c2
290	#5ee66d
291	#FFFFFF
292	#FFFFFF
293	#FFFFFF
294	#FFFFFF
295	#FFFFFF
296	#FFFFFF
297	#db4239
298	#FFFFFF
299	#FFFFFF
300	#d1162a
301	#FFFFFF
302	#FFFFFF
303	#FFFFFF
304	#FFFFFF
305	#FFFFFF
306	#37e963
307	#FFFFFF
308	#69f1b6
309	#FFFFFF
310	#FFFFFF
311	#ceb15e
312	#71fb58
313	#FFFFFF
314	#FFFFFF
315	#f04991
316	#e6bf4d
317	#FFFFFF
318	#FFFFFF
319	#FFFFFF
320	#FFFFFF
321	#fa4144
322	#53e39c
323	#FFFFFF
324	#8165da
325	#FFFFFF
326	#793bfa
327	#FFFFFF
328	#68fc9b
329	#e5d836
330	#FFFFFF
331	#35f1e0
332	#FFFFFF
333	#8401e3
334	#48bde8
335	#FFFFFF
336	#FFFFFF
337	#98fe60
338	#FFFFFF
339	#FFFFFF
340	#49cf16
341	#FFFFFF
342	#68e11c
343	#FFFFFF
344	#FFFFFF
345	#FFFFFF
346	#FFFFFF
347	#f75860
348	#FFFFFF
349	#31c6df
350	#FFFFFF
351	#FFFFFF
352	#FFFFFF
353	#b3e733
354	#FFFFFF
355	#77ea53
356	#62f71f
357	#FFFFFF
358	#FFFFFF
359	#FFFFFF
360	#FFFFFF
361	#33ddb3
362	#FFFFFF
363	#FFFFFF
364	#deca20
365	#FFFFFF
366	#FFFFFF
367	#de3aab
368	#FFFFFF
369	#FFFFFF
370	#14e543
371	#FFFFFF
372	#FFFFFF
373	#FFFFFF
374	#FFFFFF
375	#e25b3a
376	#FFFFFF
377	#FFFFFF
378	#5d73d2
379	#FFFFFF
380	#FFFFFF
381	#6ff9c5
382	#FFFFFF
383	#FFFFFF
384	#58ccfc
385	#FFFFFF
386	#FFFFFF
387	#FFFFFF
388	#c2f820
389	#f24e2a
390	#FFFFFF
391	#FFFFFF
392	#FFFFFF
393	#c105e6
394	#FFFFFF
395	#cc474e
396	#FFFFFF
397	#ed746d
398	#FFFFFF
399	#FFFFFF
400	#FFFFFF
401	#bc2ff5
402	#26d35e
403	#FFFFFF
404	#FFFFFF
405	#FFFFFF
406	#FFFFFF
407	#FFFFFF
408	#FFFFFF
409	#63a9ce
410	#FFFFFF
411	#FFFFFF
412	#FFFFFF
413	#f526d5
414	#FFFFFF
415	#dac851
416	#FFFFFF
417	#FFFFFF
418	#FFFFFF
419	#FFFFFF
420	#3e05ed
421	#FFFFFF
422	#FFFFFF
423	#FFFFFF
424	#f12bf1
425	#FFFFFF
426	#FFFFFF
427	#45e41e
428	#FFFFFF
429	#f96d5d
430	#FFFFFF
431	#FFFFFF
432	#FFFFFF
433	#FFFFFF
434	#FFFFFF
435	#7d50e1
436	#2be7e1
437	#FFFFFF
438	#6001da
439	#FFFFFF
440	#FFFFFF
441	#FFFFFF
442	#FFFFFF
443	#FFFFFF
444	#FFFFFF
445	#FFFFFF
446	#e2c11d
447	#6ceeba
448	#cbd74e
449	#FFFFFF
450	#35dca8
451	#edd967
452	#FFFFFF
453	#FFFFFF
454	#FFFFFF
455	#FFFFFF
456	#FFFFFF
457	#FFFFFF
458	#FFFFFF
459	#FFFFFF
460	#3b5feb
461	#FFFFFF
462	#f9290f
463	#FFFFFF
464	#fb2654
465	#d5be3d
466	#76d30e
467	#FFFFFF
468	#FFFFFF
469	#FFFFFF
470	#FFFFFF
471	#FFFFFF
472	#FFFFFF
473	#FFFFFF
474	#db3420
475	#e92e06
476	#FFFFFF
477	#FFFFFF
478	#FFFFFF
479	#FFFFFF
480	#FFFFFF
481	#dc2f91
482	#FFFFFF
483	#f905ce
484	#FFFFFF
485	#74f2d0
486	#FFFFFF
487	#FFFFFF
488	#FFFFFF
489	#0e9add
490	#FFFFFF
491	#FFFFFF
492	#FFFFFF
493	#FFFFFF
494	#da794e
495	#FFFFFF
496	#FFFFFF
497	#FFFFFF
498	#2d04f4
499	#9b40df
500	#FFFFFF
501	#FFFFFF
502	#FFFFFF
503	#FFFFFF
504	#FFFFFF
505	#FFFFFF
506	#FFFFFF
507	#3dda81
508	#decd64
509	#f82e1d
510	#FFFFFF
511	#FFFFFF
512	#f6b11f
513	#e80d1c
514	#2ffad6
515	#FFFFFF
516	#FFFFFF
517	#FFFFFF
518	#FFFFFF
519	#e1961d
520	#fcd850
521	#FFFFFF
522	#FFFFFF
523	#FFFFFF
524	#FFFFFF
525	#FFFFFF
526	#182de7
527	#FFFFFF
528	#db291d
529	#6f41f5
530	#0753d4
531	#FFFFFF
532	#FFFFFF
533	#FFFFFF
534	#3ae369
535	#8dd468
536	#FFFFFF
537	#FFFFFF
538	#e02e04
539	#FFFFFF
540	#FFFFFF
541	#18c6cf
542	#242bf2
543	#31dc42
544	#FFFFFF
545	#FFFFFF
546	#FFFFFF
547	#f34976
548	#FFFFFF
549	#FFFFFF
550	#52b8de
551	#FFFFFF
552	#FFFFFF
553	#38dad5
554	#FFFFFF
555	#FFFFFF
556	#FFFFFF
557	#FFFFFF
558	#FFFFFF
559	#cde66d
560	#d13708
561	#FFFFFF
562	#FFFFFF
563	#FFFFFF
564	#902ef0
565	#FFFFFF
566	#FFFFFF
567	#FFFFFF
568	#FFFFFF
569	#FFFFFF
570	#FFFFFF
571	#FFFFFF
572	#d40633
573	#2b98eb
574	#FFFFFF
575	#FFFFFF
576	#FFFFFF
577	#FFFFFF
578	#FFFFFF
579	#FFFFFF
580	#FFFFFF
581	#2af362
582	#FFFFFF
583	#FFFFFF
584	#d23e08
585	#2093d1
586	#FFFFFF
587	#FFFFFF
588	#FFFFFF
589	#FFFFFF
590	#FFFFFF
591	#FFFFFF
592	#FFFFFF
593	#FFFFFF
594	#FFFFFF
595	#cd4da5
596	#167bf5
597	#6ae5ad
598	#FFFFFF
599	#FFFFFF
600	#FFFFFF
601	#FFFFFF
602	#8c40d9
603	#e7d152
604	#b9e63c
605	#ee08c4
606	#FFFFFF
607	#FFFFFF
608	#FFFFFF
609	#FFFFFF
610	#FFFFFF
611	#FFFFFF
612	#FFFFFF
613	#d79468
614	#FFFFFF
615	#d914a0
616	#ee7872
617	#39f631
618	#f3de1d
619	#FFFFFF
620	#FFFFFF
621	#FFFFFF
622	#FFFFFF
623	#FFFFFF
624	#FFFFFF
625	#b738e1
626	#FFFFFF
627	#FFFFFF
628	#FFFFFF
629	#FFFFFF
630	#FFFFFF
631	#FFFFFF
632	#0bf326
633	#b8db5d
634	#FFFFFF
635	#FFFFFF
636	#FFFFFF
637	#FFFFFF
638	#FFFFFF
639	#FFFFFF
640	#e50b0d
641	#FFFFFF
642	#dc5b2d
643	#2a1adc
644	#41e2ba
645	#7191f9
646	#bd3be2
647	#FFFFFF
648	#FFFFFF
649	#FFFFFF
650	#FFFFFF
651	#FFFFFF
652	#FFFFFF
653	#FFFFFF
654	#9dfe1b
655	#FFFFFF
656	#FFFFFF
657	#FFFFFF
658	#FFFFFF
659	#2010d0
660	#FFFFFF
661	#FFFFFF
662	#FFFFFF
663	#FFFFFF
664	#FFFFFF
665	#FFFFFF
666	#10ddd1
667	#FFFFFF
668	#19f27d
669	#FFFFFF
670	#FFFFFF
671	#FFFFFF
672	#FFFFFF
673	#b6ce32
674	#d75ae7
675	#FFFFFF
676	#FFFFFF
677	#FFFFFF
678	#FFFFFF
679	#FFFFFF
680	#FFFFFF
681	#47ea7a
682	#e7d81b
683	#FFFFFF
684	#FFFFFF
685	#1fcd78
686	#FFFFFF
687	#FFFFFF
688	#e8567e
689	#28ebc2
690	#FFFFFF
691	#FFFFFF
692	#db2fe9
693	#FFFFFF
694	#5bd2d1
695	#f3d640
696	#27efc7
697	#FFFFFF
698	#FFFFFF
699	#FFFFFF
700	#FFFFFF
701	#FFFFFF
702	#57cc9e
703	#FFFFFF
704	#FFFFFF
705	#FFFFFF
706	#FFFFFF
707	#06e730
708	#5253e1
709	#3bcfc8
710	#f08e6f
711	#FFFFFF
712	#FFFFFF
713	#FFFFFF
714	#FFFFFF
715	#FFFFFF
716	#FFFFFF
717	#da24b5
718	#FFFFFF
719	#FFFFFF
720	#01f0a6
721	#FFFFFF
722	#FFFFFF
723	#FFFFFF
724	#FFFFFF
725	#FFFFFF
726	#dd202a
727	#FFFFFF
728	#62e2c2
729	#FFFFFF
730	#FFFFFF
731	#FFFFFF
732	#d4a961
733	#d5668f
734	#FFFFFF
735	#cf5951
736	#5cd569
737	#17d742
738	#27d0e6
739	#381efe
740	#e7d572
741	#FFFFFF
742	#FFFFFF
743	#FFFFFF
744	#FFFFFF
745	#d0c867
746	#ec3a9d
747	#FFFFFF
748	#FFFFFF
749	#FFFFFF
750	#FFFFFF
751	#FFFFFF
752	#FFFFFF
753	#FFFFFF
754	#64d871
755	#f2d35a
756	#FFFFFF
757	#FFFFFF
758	#05f0b2
759	#FFFFFF
760	#3c79de
761	#FFFFFF
762	#FFFFFF
763	#FFFFFF
764	#FFFFFF
765	#FFFFFF
766	#FFFFFF
767	#FFFFFF
768	#FFFFFF
769	#2deacf
770	#FFFFFF
771	#FFFFFF
772	#FFFFFF
773	#FFFFFF
774	#2354e2
775	#de1751
776	#7edc41
777	#FFFFFF
778	#FFFFFF
779	#40d1d6
780	#FFFFFF
781	#032cdd
782	#FFFFFF
783	#FFFFFF
784	#FFFFFF
785	#FFFFFF
786	#5663f7
787	#FFFFFF
788	#f38d11
789	#FFFFFF
790	#e0f65b
791	#FFFFFF
792	#ed4820
793	#FFFFFF
794	#b3e845
795	#5637d8
796	#dd30e1
797	#FFFFFF
798	#46b3df
799	#d8cc13
800	#FFFFFF
801	#7169d5
802	#FFFFFF
803	#FFFFFF
804	#e17738
805	#FFFFFF
806	#FFFFFF
807	#FFFFFF
808	#FFFFFF
809	#FFFFFF
810	#FFFFFF
811	#5bdfc6
812	#3ebadb
813	#665bd8
814	#d84ae1
815	#FFFFFF
816	#FFFFFF
817	#c977f8
818	#e91812
819	#FFFFFF
820	#1973d0
821	#FFFFFF
822	#FFFFFF
823	#FFFFFF
824	#f64e38
825	#d614e0
826	#FFFFFF
827	#FFFFFF
828	#FFFFFF
829	#57f9c3
830	#6adce9
831	#FFFFFF
832	#FFFFFF
833	#3df31a
834	#FFFFFF
835	#36bcce
836	#FFFFFF
837	#FFFFFF
838	#FFFFFF
839	#FFFFFF
840	#FFFFFF
841	#9638d8
842	#FFFFFF
843	#37cf61
844	#FFFFFF
845	#FFFFFF
846	#a2e949
847	#FFFFFF
848	#601ff5
849	#FFFFFF
850	#FFFFFF
851	#d06765
852	#40dcab
853	#FFFFFF
854	#FFFFFF
855	#c5dc30
856	#FFFFFF
857	#cf6054
858	#FFFFFF
859	#FFFFFF
860	#FFFFFF
861	#FFFFFF
862	#fc4bc9
863	#FFFFFF
864	#FFFFFF
865	#78f4f7
866	#FFFFFF
867	#FFFFFF
868	#0de3f2
869	#FFFFFF
870	#FFFFFF
871	#FFFFFF
872	#4cf497
873	#da8b52
874	#FFFFFF
875	#FFFFFF
876	#FFFFFF
877	#cda044
878	#FFFFFF
879	#FFFFFF
880	#FFFFFF
881	#FFFFFF
882	#FFFFFF
883	#3fdd8b
884	#FFFFFF
885	#FFFFFF
886	#FFFFFF
887	#FFFFFF
888	#61b6d2
889	#FFFFFF
890	#e8f11c
891	#fb31ee
892	#FFFFFF
893	#FFFFFF
894	#FFFFFF
895	#70f2d2
896	#FFFFFF
897	#4cfa5a
898	#e47853
899	#FFFFFF
900	#FFFFFF
901	#FFFFFF
902	#e13b80
903	#d149c5
904	#06d328
905	#FFFFFF
906	#53cc7d
907	#ea0d2d
908	#FFFFFF
909	#5bdbac
910	#bb42de
911	#FFFFFF
912	#74f144
913	#FFFFFF
914	#0c10fb
915	#FFFFFF
916	#dbd467
917	#FFFFFF
918	#e00a71
919	#FFFFFF
920	#54d704
921	#FFFFFF
922	#FFFFFF
923	#FFFFFF
924	#FFFFFF
925	#FFFFFF
926	#4ea4e0
927	#FFFFFF
928	#FFFFFF
929	#fb8306
930	#FFFFFF
931	#FFFFFF
932	#FFFFFF
933	#FFFFFF
934	#4aabd4
935	#eb5bd8
936	#FFFFFF
937	#FFFFFF
938	#FFFFFF
939	#FFFFFF
940	#FFFFFF
941	#FFFFFF
942	#FFFFFF
943	#FFFFFF
944	#45e786
945	#FFFFFF
946	#FFFFFF
947	#9c1cec
948	#FFFFFF
949	#FFFFFF
950	#FFFFFF
951	#c2de35
952	#5946e8
953	#FFFFFF
954	#FFFFFF
955	#e7a73f
956	#e82262
957	#82e102
958	#5cceea
959	#a560d1
960	#FFFFFF
961	#FFFFFF
962	#FFFFFF
963	#b022ea
964	#FFFFFF
965	#8ee508
966	#FFFFFF
967	#FFFFFF
968	#FFFFFF
969	#e130c8
970	#FFFFFF
971	#FFFFFF
972	#FFFFFF
973	#e3b519
974	#FFFFFF
975	#FFFFFF
976	#FFFFFF
977	#82e00d
978	#FFFFFF
979	#FFFFFF
980	#FFFFFF
981	#FFFFFF
982	#FFFFFF
983	#FFFFFF
984	#FFFFFF
985	#FFFFFF
986	#FFFFFF
987	#FFFFFF
988	#FFFFFF
989	#03d0f2
990	#52d8aa
991	#61f985
992	#FFFFFF
993	#FFFFFF
994	#5cd3a4
995	#ef1ea3
996	#458ef8
997	#FFFFFF
998	#FFFFFF
999	#57d1da
1000	#FFFFFF
1001	#FFFFFF
1002	#FFFFFF
1003	#FFFFFF
1004	#69db96
1005	#FFFFFF
1006	#FFFFFF
1007	#FFFFFF
1008	#FFFFFF
1009	#FFFFFF
1010	#7042cd
1011	#6881d5
1012	#63fae8
1013	#08e4be
1014	#FFFFFF
1015	#FFFFFF
1016	#FFFFFF
1017	#FFFFFF
1018	#FFFFFF
1019	#FFFFFF
1020	#FFFFFF
1021	#37de33
1022	#FFFFFF
1023	#cfb551
1024	#0e48e8
1025	#a221f5
1026	#ed4c6d
1027	#FFFFFF
1028	#FFFFFF
1029	#459df9
1030	#b468e4
1031	#FFFFFF
1032	#FFFFFF
1033	#FFFFFF
1034	#4df2de
1035	#FFFFFF
1036	#FFFFFF
1037	#FFFFFF
1038	#c35fce
1039	#91ef55
1040	#FFFFFF
1041	#FFFFFF
1042	#FFFFFF
1043	#65f099
1044	#FFFFFF
1045	#FFFFFF
1046	#FFFFFF
1047	#FFFFFF
1048	#FFFFFF
1049	#FFFFFF
1050	#a1dc69
1051	#FFFFFF
1052	#FFFFFF
1053	#FFFFFF
1054	#FFFFFF
1055	#FFFFFF
1056	#FFFFFF
1057	#FFFFFF
1058	#fa312d
1059	#eb02ce
1060	#2dbbcc
1061	#FFFFFF
1062	#FFFFFF
1063	#FFFFFF
1064	#FFFFFF
1065	#FFFFFF
1066	#FFFFFF
1067	#FFFFFF
1068	#FFFFFF
1069	#ee5045
1070	#5fe276
1071	#FFFFFF
1072	#FFFFFF
1073	#FFFFFF
1074	#fb6a7d
1075	#FFFFFF
1076	#FFFFFF
1077	#FFFFFF
1078	#FFFFFF
1079	#FFFFFF
1080	#28a3d6
1081	#FFFFFF
1082	#FFFFFF
1083	#FFFFFF
1084	#f8441d
1085	#ef491e
1086	#FFFFFF
1087	#FFFFFF
1088	#0089d1
1089	#8dd85e
1090	#5adb70
1091	#FFFFFF
1092	#FFFFFF
1093	#FFFFFF
1094	#3fe6f6
1095	#FFFFFF
1096	#FFFFFF
1097	#FFFFFF
1098	#FFFFFF
1099	#7c49db
1100	#FFFFFF
1101	#FFFFFF
1102	#ee6da8
1103	#FFFFFF
1104	#FFFFFF
1105	#FFFFFF
1106	#74d8ed
1107	#fb5dfd
1108	#FFFFFF
1109	#ebd513
1110	#FFFFFF
1111	#7299ef
1112	#FFFFFF
1113	#d5b14e
1114	#FFFFFF
1115	#60e139
1116	#FFFFFF
1117	#1dd4f2
1118	#FFFFFF
1119	#e9fa51
1120	#FFFFFF
1121	#FFFFFF
1122	#FFFFFF
1123	#FFFFFF
1124	#4ab0fc
1125	#3ed12a
1126	#FFFFFF
1127	#e53224
1128	#2e62fe
1129	#FFFFFF
1130	#FFFFFF
1131	#24dd1a
1132	#4de0b0
1133	#FFFFFF
1134	#8d28e6
1135	#355ad6
1136	#08faf9
1137	#FFFFFF
1138	#FFFFFF
1139	#FFFFFF
1140	#4b9ee5
1141	#FFFFFF
1142	#FFFFFF
1143	#FFFFFF
1144	#e3b20b
1145	#1558cd
1146	#62aef4
1147	#5d45db
1148	#FFFFFF
1149	#FFFFFF
1150	#FFFFFF
1151	#4cdcd5
1152	#f3f663
1153	#f44650
1154	#FFFFFF
1155	#FFFFFF
1156	#FFFFFF
1157	#FFFFFF
1158	#FFFFFF
1159	#FFFFFF
1160	#FFFFFF
1161	#FFFFFF
1162	#FFFFFF
1163	#5694ee
1164	#5293f1
1165	#FFFFFF
1166	#FFFFFF
1167	#FFFFFF
1168	#FFFFFF
1169	#f92242
1170	#FFFFFF
1171	#da06bc
1172	#FFFFFF
1173	#FFFFFF
1174	#FFFFFF
1175	#FFFFFF
1176	#FFFFFF
1177	#FFFFFF
1178	#FFFFFF
1179	#FFFFFF
1180	#cef92c
1181	#FFFFFF
1182	#FFFFFF
1183	#5c75d3
1184	#FFFFFF
1185	#FFFFFF
1186	#FFFFFF
1187	#FFFFFF
1188	#379ad5
1189	#FFFFFF
1190	#d26560
1191	#FFFFFF
1192	#FFFFFF
1193	#FFFFFF
1194	#FFFFFF
1195	#FFFFFF
1196	#FFFFFF
1197	#FFFFFF
1198	#10e1b9
1199	#FFFFFF
1200	#03d7f2
1201	#FFFFFF
1202	#FFFFFF
1203	#09f2da
1204	#FFFFFF
1205	#FFFFFF
1206	#FFFFFF
1207	#FFFFFF
1208	#FFFFFF
1209	#FFFFFF
1210	#FFFFFF
1211	#FFFFFF
1212	#FFFFFF
1213	#FFFFFF
1214	#f24644
1215	#FFFFFF
1216	#FFFFFF
1217	#b4d246
1218	#64ef68
1219	#f04e0e
1220	#23eaac
1221	#FFFFFF
1222	#FFFFFF
1223	#FFFFFF
1224	#FFFFFF
1225	#FFFFFF
1226	#FFFFFF
1227	#cf29e7
1228	#73e969
1229	#38cf5e
1230	#5ecc95
1231	#FFFFFF
1232	#FFFFFF
1233	#FFFFFF
1234	#FFFFFF
1235	#FFFFFF
1236	#FFFFFF
1237	#FFFFFF
1238	#FFFFFF
1239	#a047fb
1240	#1b59d2
1241	#4bcfa1
1242	#FFFFFF
1243	#FFFFFF
1244	#e45189
1245	#FFFFFF
1246	#FFFFFF
1247	#FFFFFF
1248	#FFFFFF
1249	#FFFFFF
1250	#e56fe6
1251	#FFFFFF
1252	#63a1d3
1253	#FFFFFF
1254	#63d3bf
1255	#FFFFFF
1256	#FFFFFF
1257	#FFFFFF
1258	#FFFFFF
1259	#FFFFFF
1260	#FFFFFF
1261	#25f466
1262	#FFFFFF
1263	#FFFFFF
1264	#cc0af5
1265	#FFFFFF
1266	#FFFFFF
1267	#FFFFFF
1268	#FFFFFF
1269	#5bee3b
1270	#FFFFFF
1271	#c54dd8
1272	#FFFFFF
1273	#FFFFFF
1274	#FFFFFF
1275	#FFFFFF
1276	#be4ad7
1277	#FFFFFF
1278	#FFFFFF
1279	#FFFFFF
1280	#14fab8
1281	#FFFFFF
1282	#FFFFFF
1283	#f66227
1284	#FFFFFF
1285	#FFFFFF
1286	#FFFFFF
1287	#e8b34d
1288	#FFFFFF
1289	#FFFFFF
1290	#FFFFFF
1291	#e45f77
1292	#FFFFFF
1293	#FFFFFF
1294	#FFFFFF
1295	#e974a3
1296	#FFFFFF
1297	#FFFFFF
1298	#FFFFFF
1299	#FFFFFF
1300	#FFFFFF
1301	#FFFFFF
1302	#FFFFFF
1303	#FFFFFF
1304	#FFFFFF
1305	#FFFFFF
1306	#e0cc14
1307	#FFFFFF
1308	#FFFFFF
1309	#FFFFFF
1310	#9902f3
1311	#FFFFFF
1312	#2f42ee
1313	#1955d2
1314	#70e776
1315	#39fb86
1316	#FFFFFF
1317	#18fb4e
1318	#FFFFFF
1319	#FFFFFF
1320	#FFFFFF
1321	#FFFFFF
1322	#a763e9
1323	#6641fa
1324	#FFFFFF
1325	#FFFFFF
1326	#8876f0
1327	#FFFFFF
1328	#FFFFFF
1329	#FFFFFF
1330	#f910a3
1331	#FFFFFF
1332	#760cce
1333	#FFFFFF
1334	#FFFFFF
1335	#FFFFFF
1336	#FFFFFF
1337	#1e69cf
1338	#FFFFFF
1339	#FFFFFF
1340	#FFFFFF
1341	#0040cd
1342	#FFFFFF
1343	#FFFFFF
1344	#FFFFFF
1345	#d32ca4
1346	#FFFFFF
1347	#FFFFFF
1348	#aad543
1349	#FFFFFF
1350	#FFFFFF
1351	#FFFFFF
1352	#FFFFFF
1353	#FFFFFF
1354	#FFFFFF
1355	#FFFFFF
1356	#FFFFFF
1357	#FFFFFF
1358	#FFFFFF
1359	#FFFFFF
1360	#1cdf6e
1361	#FFFFFF
1362	#FFFFFF
1363	#de9223
1364	#FFFFFF
1365	#763fe1
1366	#FFFFFF
1367	#FFFFFF
1368	#FFFFFF
1369	#FFFFFF
1370	#FFFFFF
1371	#64e433
1372	#c43bfb
1373	#FFFFFF
1374	#FFFFFF
1375	#7f14f4
1376	#FFFFFF
1377	#FFFFFF
1378	#FFFFFF
1379	#FFFFFF
1380	#FFFFFF
1381	#FFFFFF
1382	#FFFFFF
1383	#FFFFFF
1384	#FFFFFF
1385	#FFFFFF
1386	#FFFFFF
1387	#0863d3
1388	#cea743
1389	#FFFFFF
1390	#d2794d
1391	#6785d5
1392	#f15bda
1393	#FFFFFF
1394	#5af8b2
1395	#6b66dc
1396	#FFFFFF
1397	#FFFFFF
1398	#FFFFFF
1399	#df1437
1400	#ef3586
1401	#FFFFFF
1402	#14e7e0
1403	#32de73
1404	#FFFFFF
1405	#e63d70
1406	#FFFFFF
1407	#FFFFFF
1408	#38dc7c
1409	#FFFFFF
1410	#8be560
1411	#eeed07
1412	#FFFFFF
1413	#FFFFFF
1414	#FFFFFF
1415	#FFFFFF
1416	#3ddf38
1417	#ebb549
1418	#FFFFFF
1419	#6157de
1420	#FFFFFF
1421	#FFFFFF
1422	#FFFFFF
1423	#FFFFFF
1424	#FFFFFF
1425	#FFFFFF
1426	#FFFFFF
1427	#FFFFFF
1428	#FFFFFF
1429	#600bf1
1430	#7e66ea
1431	#3a6bd6
1432	#FFFFFF
1433	#FFFFFF
1434	#FFFFFF
1435	#FFFFFF
1436	#FFFFFF
1437	#FFFFFF
1438	#FFFFFF
1439	#FFFFFF
1440	#FFFFFF
1441	#FFFFFF
1442	#b3ef33
1443	#FFFFFF
1444	#fb1d14
1445	#47e1d0
1446	#FFFFFF
1447	#FFFFFF
1448	#FFFFFF
1449	#FFFFFF
1450	#f6dc5f
1451	#93d95a
1452	#FFFFFF
1453	#eb4f47
1454	#f04167
1455	#5a3bd6
1456	#FFFFFF
1457	#777bf4
1458	#FFFFFF
1459	#FFFFFF
1460	#c820e7
1461	#FFFFFF
1462	#FFFFFF
1463	#FFFFFF
1464	#FFFFFF
1465	#FFFFFF
1466	#FFFFFF
1467	#FFFFFF
1468	#FFFFFF
1469	#65cff1
1470	#FFFFFF
1471	#45e89d
1472	#FFFFFF
1473	#FFFFFF
1474	#dd2923
1475	#FFFFFF
1476	#eb3582
1477	#FFFFFF
1478	#FFFFFF
1479	#FFFFFF
1480	#FFFFFF
1481	#5dd067
1482	#FFFFFF
1483	#FFFFFF
1484	#FFFFFF
1485	#FFFFFF
1486	#FFFFFF
1487	#69c6d8
1488	#fa9330
1489	#FFFFFF
1490	#d2f437
1491	#FFFFFF
1492	#7fda3a
1493	#30bed4
1494	#FFFFFF
1495	#FFFFFF
1496	#FFFFFF
1497	#FFFFFF
1498	#FFFFFF
1499	#FFFFFF
1500	#FFFFFF
1501	#51d450
1502	#65e3a6
1503	#FFFFFF
1504	#0de731
1505	#e33cb4
1506	#ed6194
1507	#a764ee
1508	#FFFFFF
1509	#FFFFFF
1510	#a3f526
1511	#FFFFFF
1512	#FFFFFF
1513	#FFFFFF
1514	#57cf57
1515	#FFFFFF
1516	#FFFFFF
1517	#FFFFFF
1518	#21db5d
1519	#66d1f1
1520	#FFFFFF
1521	#FFFFFF
1522	#55d93c
1523	#FFFFFF
1524	#d326fb
1525	#dc0ffb
1526	#FFFFFF
1527	#FFFFFF
1528	#FFFFFF
1529	#FFFFFF
1530	#FFFFFF
1531	#FFFFFF
1532	#FFFFFF
1533	#8041f9
1534	#e0be32
1535	#b915f6
1536	#FFFFFF
1537	#FFFFFF
1538	#FFFFFF
1539	#e6d359
1540	#FFFFFF
1541	#FFFFFF
1542	#f909a1
1543	#FFFFFF
1544	#FFFFFF
1545	#dede5c
1546	#FFFFFF
1547	#FFFFFF
1548	#FFFFFF
1549	#FFFFFF
1550	#FFFFFF
1551	#e61eb2
1552	#FFFFFF
1553	#5dfef3
1554	#02fa27
1555	#FFFFFF
1556	#a355dc
1557	#FFFFFF
1558	#FFFFFF
1559	#FFFFFF
1560	#FFFFFF
1561	#FFFFFF
1562	#FFFFFF
1563	#1563f8
1564	#62f9db
1565	#FFFFFF
1566	#6af274
1567	#FFFFFF
1568	#FFFFFF
1569	#FFFFFF
1570	#d7056e
1571	#FFFFFF
1572	#FFFFFF
1573	#f95f75
1574	#FFFFFF
1575	#FFFFFF
1576	#e8b83b
1577	#FFFFFF
1578	#FFFFFF
1579	#FFFFFF
1580	#0d1dea
1581	#65f54a
1582	#1af339
1583	#FFFFFF
1584	#8fe006
1585	#FFFFFF
1586	#FFFFFF
1587	#e240bf
1588	#FFFFFF
1589	#FFFFFF
1590	#FFFFFF
1591	#dd4b58
1592	#FFFFFF
1593	#FFFFFF
1594	#3963f3
1595	#fa74a0
1596	#FFFFFF
1597	#FFFFFF
1598	#14f694
1599	#FFFFFF
1600	#FFFFFF
1601	#FFFFFF
1602	#FFFFFF
1603	#FFFFFF
1604	#FFFFFF
1605	#FFFFFF
1606	#FFFFFF
1607	#FFFFFF
1608	#FFFFFF
1609	#FFFFFF
1610	#e5815d
1611	#4652ec
1612	#68e1dc
1613	#FFFFFF
1614	#FFFFFF
1615	#FFFFFF
1616	#FFFFFF
1617	#6fedca
1618	#FFFFFF
1619	#FFFFFF
1620	#FFFFFF
1621	#FFFFFF
1622	#FFFFFF
1623	#FFFFFF
1624	#FFFFFF
1625	#FFFFFF
1626	#bdf476
1627	#FFFFFF
1628	#eaf410
1629	#1466e1
1630	#9afa78
1631	#FFFFFF
1632	#FFFFFF
1633	#FFFFFF
1634	#FFFFFF
1635	#FFFFFF
1636	#FFFFFF
1637	#FFFFFF
1638	#FFFFFF
1639	#FFFFFF
1640	#ed8300
1641	#c5e118
1642	#FFFFFF
1643	#5e9dcf
1644	#FFFFFF
1645	#e54aab
1646	#FFFFFF
1647	#3e92ed
1648	#1bfd55
1649	#FFFFFF
1650	#FFFFFF
1651	#4589ea
1652	#FFFFFF
1653	#FFFFFF
1654	#FFFFFF
1655	#FFFFFF
1656	#4defc9
1657	#FFFFFF
1658	#FFFFFF
1659	#d56f39
1660	#FFFFFF
1661	#FFFFFF
1662	#FFFFFF
1663	#FFFFFF
1664	#5acde8
1665	#d86ce0
1666	#FFFFFF
1667	#FFFFFF
1668	#FFFFFF
1669	#FFFFFF
1670	#FFFFFF
1671	#FFFFFF
1672	#FFFFFF
1673	#FFFFFF
1674	#FFFFFF
1675	#d1135f
1676	#FFFFFF
1677	#FFFFFF
1678	#01aad8
1679	#FFFFFF
1680	#FFFFFF
1681	#FFFFFF
1682	#FFFFFF
1683	#d025c8
1684	#eab173
1685	#FFFFFF
1686	#FFFFFF
1687	#FFFFFF
1688	#FFFFFF
1689	#FFFFFF
1690	#a6ef59
1691	#FFFFFF
1692	#FFFFFF
1693	#FFFFFF
1694	#FFFFFF
1695	#FFFFFF
1696	#FFFFFF
1697	#351ffb
1698	#31fa4e
1699	#cf2ac8
1700	#a826cd
1701	#FFFFFF
1702	#FFFFFF
1703	#d438b3
1704	#6f08fa
1705	#FFFFFF
1706	#FFFFFF
1707	#3193f5
1708	#FFFFFF
1709	#FFFFFF
1710	#FFFFFF
1711	#FFFFFF
1712	#FFFFFF
1713	#FFFFFF
1714	#08a6f8
1715	#FFFFFF
1716	#FFFFFF
1717	#544ff4
1718	#FFFFFF
1719	#2696f4
1720	#FFFFFF
1721	#FFFFFF
1722	#FFFFFF
1723	#961cf2
1724	#FFFFFF
1725	#FFFFFF
1726	#fd8a57
1727	#fde372
1728	#fecb53
1729	#FFFFFF
1730	#FFFFFF
1731	#FFFFFF
1732	#FFFFFF
1733	#FFFFFF
1734	#43fb56
1735	#FFFFFF
1736	#FFFFFF
1737	#1104d9
1738	#FFFFFF
1739	#FFFFFF
1740	#e27937
1741	#ee744c
1742	#FFFFFF
1743	#FFFFFF
1744	#FFFFFF
1745	#d8914e
1746	#2cea7e
1747	#FFFFFF
1748	#FFFFFF
1749	#FFFFFF
1750	#FFFFFF
1751	#fa5a87
1752	#FFFFFF
1753	#FFFFFF
1754	#d4093f
1755	#4379ee
1756	#e52240
1757	#d49960
1758	#3d7ed3
1759	#44face
1760	#4aaff0
1761	#FFFFFF
1762	#FFFFFF
1763	#FFFFFF
1764	#FFFFFF
1765	#FFFFFF
1766	#FFFFFF
1767	#FFFFFF
1768	#FFFFFF
1769	#f69b15
1770	#FFFFFF
1771	#FFFFFF
1772	#FFFFFF
1773	#FFFFFF
1774	#FFFFFF
1775	#5de98e
1776	#e35aac
1777	#85fa6b
1778	#FFFFFF
1779	#FFFFFF
1780	#96d65a
1781	#FFFFFF
1782	#d52177
1783	#FFFFFF
1784	#FFFFFF
1785	#FFFFFF
1786	#FFFFFF
1787	#FFFFFF
1788	#73f793
1789	#65d765
1790	#FFFFFF
1791	#FFFFFF
1792	#FFFFFF
1793	#FFFFFF
1794	#FFFFFF
1795	#FFFFFF
1796	#FFFFFF
1797	#FFFFFF
1798	#FFFFFF
1799	#FFFFFF
1800	#8f73f6
1801	#FFFFFF
1802	#FFFFFF
1803	#FFFFFF
1804	#2fd02f
1805	#FFFFFF
1806	#FFFFFF
1807	#FFFFFF
1808	#FFFFFF
1809	#5fa5e8
1810	#FFFFFF
1811	#FFFFFF
1812	#FFFFFF
1813	#FFFFFF
1814	#6616ed
1815	#e0fa79
1816	#1896eb
1817	#e5f932
1818	#FFFFFF
1819	#1cfe95
1820	#56f111
1821	#5ef9aa
1822	#FFFFFF
1823	#2beed2
1824	#FFFFFF
1825	#FFFFFF
1826	#FFFFFF
1827	#1afdc8
1828	#FFFFFF
1829	#FFFFFF
1830	#e570fd
1831	#FFFFFF
1832	#FFFFFF
1833	#FFFFFF
1834	#5b6ccc
1835	#3961f9
1836	#FFFFFF
1837	#dd662a
1838	#FFFFFF
1839	#FFFFFF
1840	#FFFFFF
1841	#5634d6
1842	#FFFFFF
1843	#FFFFFF
1844	#FFFFFF
1845	#FFFFFF
1846	#FFFFFF
1847	#FFFFFF
1848	#ec0847
1849	#FFFFFF
1850	#FFFFFF
1851	#FFFFFF
1852	#FFFFFF
1853	#FFFFFF
1854	#0f8bee
1855	#b3d12f
1856	#FFFFFF
1857	#FFFFFF
1858	#FFFFFF
1859	#FFFFFF
1860	#FFFFFF
1861	#FFFFFF
1862	#FFFFFF
1863	#FFFFFF
1864	#FFFFFF
1865	#FFFFFF
1866	#FFFFFF
1867	#FFFFFF
1868	#FFFFFF
1869	#56b1e7
1870	#FFFFFF
1871	#FFFFFF
1872	#0240e1
1873	#bafc0f
1874	#0538d2
1875	#FFFFFF
1876	#FFFFFF
1877	#FFFFFF
1878	#5b82ec
1879	#FFFFFF
1880	#FFFFFF
1881	#FFFFFF
1882	#FFFFFF
1883	#5ad8f8
1884	#FFFFFF
1885	#FFFFFF
1886	#FFFFFF
1887	#FFFFFF
1888	#FFFFFF
1889	#FFFFFF
1890	#FFFFFF
1891	#FFFFFF
1892	#e69160
1893	#33ee14
1894	#FFFFFF
1895	#FFFFFF
1896	#3dfc35
1897	#FFFFFF
1898	#FFFFFF
1899	#04df78
1900	#FFFFFF
1901	#50d708
1902	#FFFFFF
1903	#03dcfa
1904	#ce52d0
1905	#FFFFFF
1906	#FFFFFF
1907	#FFFFFF
1908	#FFFFFF
1909	#FFFFFF
1910	#FFFFFF
1911	#3591eb
1912	#d92edb
1913	#FFFFFF
1914	#FFFFFF
1915	#FFFFFF
1916	#FFFFFF
1917	#FFFFFF
1918	#FFFFFF
1919	#d85fcd
1920	#FFFFFF
1921	#67f567
1922	#3a57e3
1923	#FFFFFF
1924	#FFFFFF
1925	#FFFFFF
1926	#FFFFFF
1927	#FFFFFF
1928	#FFFFFF
1929	#3de7e0
1930	#2ecfae
1931	#34ead3
1932	#FFFFFF
1933	#FFFFFF
1934	#FFFFFF
1935	#FFFFFF
1936	#18dd26
1937	#FFFFFF
1938	#FFFFFF
1939	#7691ed
1940	#FFFFFF
1941	#FFFFFF
1942	#FFFFFF
1943	#FFFFFF
1944	#346be2
1945	#FFFFFF
1946	#FFFFFF
1947	#FFFFFF
1948	#FFFFFF
1949	#FFFFFF
1950	#ce408e
1951	#FFFFFF
1952	#FFFFFF
1953	#FFFFFF
1954	#76dd34
1955	#4048dc
1956	#FFFFFF
1957	#FFFFFF
1958	#FFFFFF
1959	#FFFFFF
1960	#FFFFFF
1961	#FFFFFF
1962	#FFFFFF
1963	#FFFFFF
1964	#FFFFFF
1965	#FFFFFF
1966	#FFFFFF
1967	#FFFFFF
1968	#FFFFFF
1969	#db69a5
1970	#FFFFFF
1971	#FFFFFF
1972	#e0043f
1973	#fbfa76
1974	#FFFFFF
1975	#FFFFFF
1976	#FFFFFF
1977	#fcee35
1978	#FFFFFF
1979	#FFFFFF
1980	#f117c0
1981	#FFFFFF
1982	#d8943a
1983	#2c75fc
1984	#44f6f9
1985	#FFFFFF
1986	#FFFFFF
1987	#5068e4
1988	#57ce16
1989	#ce4379
1990	#FFFFFF
1991	#FFFFFF
1992	#FFFFFF
1993	#FFFFFF
1994	#FFFFFF
1995	#1ffb20
1996	#FFFFFF
1997	#FFFFFF
1998	#0362e8
[truncated: 3,798 more rows]
