# Supplementary material for: Comparative genomic analysis of 142 bacteriophages infecting Salmonella enterica subsp. enterica
Source: BMC Genomics. 2020 May 26;21:374. doi: 10.1186/s12864-020-6765-z (PMC7251866; doi:10.1186/s12864-020-6765-z)
Supplement: Supplementary file 6 — Additional file 6: Table S5. The distribution of conserved Phamily members among clusters of Salmonella bacteriophages. [file 12864_2020_6765_MOESM6_ESM.xlsx]

## Sheet: Table S5
Table S5: The distribution of conserved Phamily members among clusters of Salmonella bacteriophages
Cluster (Number of presence)
Pham	A(3)	B(5)	C(2)	D(15)	E(4)	F(9)	G(5)	H(10)	I(4)	J(6)	K(12)	L(3)	M(3)	N(3)	O(2)	P(2)	Q(2)
6(10)						P
27(17)								P	P
35(14)													P
45(9)									P
53(4)													P
58(3)			P
64(4)	P
89(5)							P
103(2)	P
124(3)																	P
127(7)	P				P
163(11)						P
172(9)						P
180(12)				P
195(7)														P
212(3)			P
239(12)						P
269(23)											P	P			P
297(10)										P
312(10)						P
316(9)						P
321(7)					P
329(3)			P
333(4)			P
375(5)	P
393(13)				P
403(3)																	P
413(2)																P
415(5)					P
447(17)				P
450(5)							P
450(2)																	P
460(6)																	P
474(15)																P
475(9)										P
489(4)	P
519(19)								P		P
520(9)						P
526(12)				P
528(8)										P
529(10)						P
550(9)						P
573(19)											P
617(19)		P									P
640(26)				P
669(9)										P
708(9)										P
728(2)														P
735(19)											P	P
738(20)											P	P
746(7)										P
769(19)											P				P
776(4)															P
779(11)																P
788(18)											P
795(13)				P
804(3)															P
824(7)	P				P
825(9)						P
890(6)							P										P
895(13)						P
910(2)																	P
944(2)																P
963(21)		P									P	P
965(12)				P
991(10)										P
1026(15)													P
1059(8)															P
1115(2)																P
1144(3)			P
1171(9)						P
1188(6)																	P
1190(18)								P
1230(23)								P	P
1250(2)			P
1306(11)									P				P
1341(17)						P
1371(3)																	P
1372(2)			P
1388(5)					P
1399(28)							P
1417(13)													P
1429(14)				P
1442(10)													P
1454(17)				P
1471(10)								P
1476(8)										P
1506(11)																P
1522(5)					P
1582(9)						P
1611(8)															P
1617(31)				P		P	P
1626(16)											P	P
1641(2)			P
1656(5)					P
1659(4)					P
1698(17)						P	P
1700(21)		P									P	P
1717(16)								P
1745(14)				P
1751(4)	P
1756(3)														P
1789(8)										P
1817(11)									P				P
1835(2)																P
1848(2)																P
1873(11)						P
1893(4)					P
1912(9)										P
1955(17)						P
1972(3)														P
1984(8)										P
2012(20)				P
2012(30)						P	P
2037(10)								P
2062(11)									P
2093(18)											P
2123(19)											P
2144(2)																P
2179(2)			P
2215(2)															P
2217(49)				P		P
2227(2)															P
2236(5)					P
2246(34)				P													P
2254(12)				P
2268(2)			P
2291(9)						P
2292(9)						P
2327(5)					P
2370(19)						P
2402(17)											P
2474(15)				P
2511(2)			P
2532(2)																	P
2567(11)									P
2577(2)																P
2585(6)																	P
2595(9)										P
2602(11)													P
2616(2)			P
2774(2)			P
2775(11)									P				P
2833(20)									P
2849(4)					P
2878(9)						P
2888(20)								P
2922(9)						P
2968(4)					P
2982(9)								P
3082(2)															P
3125(21)		P									P	P
3181(14)				P
3246(12)													P
3258(6)					P
3330(2)																	P
3331(2)																	P
3381(3)															P
3386(4)					P
3508(23)								P
3555(14)									P
3597(5)					P
3606(2)																P
3725(11)											P
3826(17)						P
3828(2)			P
3975(4)					P
4047(2)			P
4053(13)						P
4276(2)																P
4340(18)									P
4411(3)			P
4412(2)																	P
4652(3)																P
4878(4)					P
4887(33)						P
4959(25)				P
5158(2)			P
5196(2)															P
5261(2)			P
5722(2)			P
Notes:Conserved phamilies shown in bold are shared by at least two clusters and are not unique. Nevertheless, their presences contribute to the generation of cluster-specific profiles of phamilies.
