# Supplementary material for: Comparative genomic analysis of 142 bacteriophages infecting Salmonella enterica subsp. enterica
Source: BMC Genomics. 2020 May 26;21:374. doi: 10.1186/s12864-020-6765-z (PMC7251866; doi:10.1186/s12864-020-6765-z)
Supplement: Supplementary file 7 — Additional file 7: Document S1. Multi-fasta files for the 142 Salmonella prophage sequences. [file 12864_2020_6765_MOESM7_ESM.zip]

Archive with 1 entries (1 files):
- Document S1-Multi-fasta files for the 142 Salmonella prophage sequences.fasta
