# Supplementary material for: Comparative genomic analysis of 142 bacteriophages infecting Salmonella enterica subsp. enterica
Source: BMC Genomics. 2020 May 26;21:374. doi: 10.1186/s12864-020-6765-z (PMC7251866; doi:10.1186/s12864-020-6765-z)
Supplement: Supplementary file 8 — Additional file 8: Document S2. NCBI files of 142 prophages used for Phamerator database creation. [file 12864_2020_6765_MOESM8_ESM.zip]

Archive with 1 entries (1 files):
- Document S2-GenBank files of 142 prophages for Phamerator database.txt
