# Supplementary material for: Comparative genomic analysis of 142 bacteriophages infecting Salmonella enterica subsp. enterica
Source: BMC Genomics. 2020 May 26;21:374. doi: 10.1186/s12864-020-6765-z (PMC7251866; doi:10.1186/s12864-020-6765-z)
Supplement: Supplementary file 9 — Additional file 9: Document S3. Scalable Vector Graphics (SVG) figure demonstration files for the 17 assigned clusters of 142 prophages. [file 12864_2020_6765_MOESM9_ESM.zip]

Archive with 17 entries (17 files):
- Document S3 - Scalable vector graphics  for clusters of Salmonella prophages/A.svg
- Document S3 - Scalable vector graphics  for clusters of Salmonella prophages/B.svg
- Document S3 - Scalable vector graphics  for clusters of Salmonella prophages/C.svg
- Document S3 - Scalable vector graphics  for clusters of Salmonella prophages/D.svg
- Document S3 - Scalable vector graphics  for clusters of Salmonella prophages/E.svg
- Document S3 - Scalable vector graphics  for clusters of Salmonella prophages/F.svg
- Document S3 - Scalable vector graphics  for clusters of Salmonella prophages/G.svg
- Document S3 - Scalable vector graphics  for clusters of Salmonella prophages/H.svg
- Document S3 - Scalable vector graphics  for clusters of Salmonella prophages/I.svg
- Document S3 - Scalable vector graphics  for clusters of Salmonella prophages/J.svg
- Document S3 - Scalable vector graphics  for clusters of Salmonella prophages/K.svg
- Document S3 - Scalable vector graphics  for clusters of Salmonella prophages/L.svg
- Document S3 - Scalable vector graphics  for clusters of Salmonella prophages/M.svg
- Document S3 - Scalable vector graphics  for clusters of Salmonella prophages/N.svg
- Document S3 - Scalable vector graphics  for clusters of Salmonella prophages/O.svg
- Document S3 - Scalable vector graphics  for clusters of Salmonella prophages/P.svg
- Document S3 - Scalable vector graphics  for clusters of Salmonella prophages/Q.svg
